# Supplementary material for: A Surface Exposed, Two-Domain Lipoprotein Cargo of a Type XI Secretion System Promotes Colonization of Host Intestinal Epithelia Expressing Glycans
Source: Front Microbiol. 2022 Apr 29;13:800366. doi: 10.3389/fmicb.2022.800366 (PMC9100927; doi:10.3389/fmicb.2022.800366)
Supplement: Supplementary file 1 [file Data_Sheet_1.xlsx]

## Sheet: Title Page
Supplementary Material Data File 1
A Surface Exposed, Two-Domain Lipoprotein Cargo of a Type XI Secretion System Promotes Colonization of Host Intestinal Epithelia Expressing Glycans
Alex S. Grossman1¶, Cristian A. Escobar2¶, Erin J. Mans1¶, Nicholas C. Mucci1, Terra J. Mauer2, Katarina A. Jones3, Cameron C. Moore1, Paul E. Abraham4, Robert L. Hettich4, Liesel Schneider5, Shawn R. Campagna4,6, Katrina T. Forest2*, and Heidi Goodrich-Blair1,2*
1University of Tennessee-Knoxville, Department of Microbiology, Knoxville, TN
2University of Wisconsin-Madison, Department of Bacteriology, Madison, WI, 53706
3Department of Chemistry, University of Tennessee-Knoxville, Knoxville, TN 37996, USA
4Biosciences Division, Oak Ridge National Laboratory, Oak Ridge TN, USA
5Department of Animal Sciences, University of Tennessee-Knoxville, Knoxville, TN 37996, USA
6Biological and Small Molecule Mass Spectrometry Core, University of Tennessee-Knoxville, Knoxville, TN 37996, USA
¶These authors contributed equally
*Co-corresponding authors

## Sheet: Lectin Binding to Steinernema
Grossman, Escobar et al., Supplemental Dataset. Lectin binding to nematode tissues. Percent of nematodes in which each lectin (Wheat Germ Agglutinin, WGA, Blue; Ulex Europaeus Agglutinin, UEA, Orange; Soybean Agglutinin, SBA, Purple; Peanut Agglutinin, PNA, Pink; Concanavalin A, ConA, Green) was observed bound at the indicated bodypart is shown in each cell, with correlated shading. Days indicate…
									Mouth Tip	Esophagus	Basal Bulb	AIC	Intestine																		Mouth Tip	Esophagus	Basal Bulb	AIC	Intestine
LIPID AGAR WITH SYMBIONT		WGA Day 3 Lipid Agar + Symbiont							WGA Day 6 Lipid Agar + Symbiont							WGA Day 9 Lipid Agar + Symbiont						LIPID AGAR WITH SYMBIONT		UEA Day 3 Lipid Agar + Symbiont							UEA Day 6 Lipid Agar + Symbiont							UEA Day 9 Lipid Agar + Symbiont
						Intestine							Intestine							Intestine								Intestine							Intestine							Intestine
	S. carpocapsae	Mouth Tip	Esophagus	Basal Bulb	AIC	Anterior	Posterior		Mouth Tip	Esophagus	Basal Bulb	AIC	Anterior	Posterior		Mouth Tip	Esophagus	Basal Bulb	AIC	Anterior	Posterior		S. carpocapsae	Mouth Tip	Esophagus	Basal Bulb	AIC	Anterior	Posterior		Mouth Tip	Esophagus	Basal Bulb	AIC	Anterior	Posterior		Mouth Tip	Esophagus	Basal Bulb	AIC	Anterior	Posterior
		27	13	27	95	61			8	20	33	80	76			3	11	24	96	54				0	0	0	0	84			0	0	0	0	13			0	0	0	0	70
						7	5						4	2						9	2							0	0						0	0						0	0
		19	11	6	80	73			2	6	18	77	86			24	51	46	92	40				0	0	0	0	81			0	0	0	0	7			0	0	0	0	47
						8	3						5	5						9	0							0	0						0	0						0	0
		18	7	40	92	82			12	15	36	82	97			47	62	64	94	25				0	0	0	0	85			0	0	0	0	8			NA	NA	NA	NA	NA
						4	0						1	0						8	0							0	0						1	0						NA	NA
						Intestine							Intestine							Intestine								Intestine							Intestine							Intestine
		Mouth Tip	Esophagus	Basal Bulb	AIC	Anterior	Posterior		Mouth Tip	Esophagus	Basal Bulb	AIC	Anterior	Posterior		Mouth Tip	Esophagus	Basal Bulb	AIC	Anterior	Posterior			Mouth Tip	Esophagus	Basal Bulb	AIC	Anterior	Posterior		Mouth Tip	Esophagus	Basal Bulb	AIC	Anterior	Posterior		Mouth Tip	Esophagus	Basal Bulb	AIC	Anterior	Posterior
	S. scapterisci	46	19	41	93	72			21	61	84	71	60			10	26	71	85	58			S. scapterisci	0	0	0	15	93			0	0	0	0	0			0	0	0	0	0
						4	0						0	5						3	3							4	0						0	0						0	0
		21	11	42	91	91			6	27	72	75	76			35	62	81	83	39				0	0	0	0	100			0	0	0	0	0			0	0	0	0	0
						2	1						5	5						18	1							0	0						0	0						0	0
		26	9	42	92	88			3	67	67	79	1			37	67	66	85	53				0	0	0	6	100			0	0	0	3	3			0	0	0	0	0
						8	1						5	0						4	0							0	0						2	0						0	0
						Intestine							Intestine							Intestine								Intestine							Intestine							Intestine
		Mouth Tip	Esophagus	Basal Bulb	AIC	Anterior	Posterior		Mouth Tip	Esophagus	Basal Bulb	AIC	Anterior	Posterior		Mouth Tip	Esophagus	Basal Bulb	AIC	Anterior	Posterior			Mouth Tip	Esophagus	Basal Bulb	AIC	Anterior	Posterior		Mouth Tip	Esophagus	Basal Bulb	AIC	Anterior	Posterior		Mouth Tip	Esophagus	Basal Bulb	AIC	Anterior	Posterior
	S. feltiae	1	0	0	29	100			0	0	1	72	28			5	3	6	14	46			S. feltiae	0	0	0	0	11			0	0	0	0	100			NA	NA	NA	NA	NA
						0	0						16	1						4	1							0	0						0	0						NA	NA
		0	0	1	79	52			1	1	0	74	14			NA	NA	NA	NA	NA				0	0	0	0	12			0	0	0	0	100			NA	NA	NA	NA	NA
						6	2						29	0						NA	NA							0	0						0	0						NA	NA
		0	0	7	78	59			1	3	14	82	26			0	0	1	2	100				0	0	0	0	52			NA	NA	NA	NA	NA			NA	NA	NA	NA	NA
						8	0						7	0						0	0							0	9						NA	NA						NA	NA
LIVER KIDNEY AGAR WITH SYMBIONT		WGA Day 3 Liver Kidney Agar + Symbiont							WGA Day 6 Liver Kidney Agar + Symbiont							WGA Day 9 Liver Kidney Agar + Symbiont						LIVER KIDNEY AGAR WITH SYMBIONT		UEA Day 3 Liver Kidney Agar + Symbiont							UEA Day 6 Liver Kidney Agar + Symbiont							UEA Day 9 Liver Kidney Agar + Symbiont
						Intestine							Intestine							Intestine								Intestine							Intestine							Intestine
	S. carpocapsae	Mouth Tip	Esophagus	Basal Bulb	AIC	Anterior	Posterior		Mouth Tip	Esophagus	Basal Bulb	AIC	Anterior	Posterior		Mouth Tip	Esophagus	Basal Bulb	AIC	Anterior	Posterior		S. carpocapsae	Mouth Tip	Esophagus	Basal Bulb	AIC	Anterior	Posterior		Mouth Tip	Esophagus	Basal Bulb	AIC	Anterior	Posterior		Mouth Tip	Esophagus	Basal Bulb	AIC	Anterior	Posterior
		27	42	45	98	81			28	24	25	87	86			12	22	19	89	97				0	0	0	0	53			0	0	0	0	9			0	0	0	2	45
						2	0						8	1						3	0							0	0						0	0						0	0
		60	31	33	96	74			12	4	19	93	91			19	25	25	80	91				0	0	0	0	99			0	0	0	0	39			0	0	0	0	33
						9	0						2	2						1	0							0	0						0	0						0	0
		73	34	54	96	82			20	25	44	100	46			NA	NA	NA	NA	NA				0	0	0	0	89			0	0	0	0	36			NA	NA	NA	NA	NA
						2	0						15	3						NA	NA							0	0						0	0						NA	NA
		45	21	31	96	86			19	23	22	100	92			22	29	16	99	96
						9	0						1	1						1	0
		26	22	46	96	85			7	9	22	98	96			62	42	22	99	96
						5	0						0	1						0	0
		28	23	45	99	71			12	22	19	89	97			36	33	29	98	93
						6	0						3	0						2	0
						Intestine							Intestine							Intestine								Intestine							Intestine							Intestine
		Mouth Tip	Esophagus	Basal Bulb	AIC	Anterior	Posterior		Mouth Tip	Esophagus	Basal Bulb	AIC	Anterior	Posterior		Mouth Tip	Esophagus	Basal Bulb	AIC	Anterior	Posterior			Mouth Tip	Esophagus	Basal Bulb	AIC	Anterior	Posterior		Mouth Tip	Esophagus	Basal Bulb	AIC	Anterior	Posterior		Mouth Tip	Esophagus	Basal Bulb	AIC	Anterior	Posterior
	S. scapterisci	89	91	49	38	25			36	61	46	69	93			29	64	86	89	94			S. scapterisci	0	0	0	0	49			0	0	0	0	48			0	0	0	0	9
						0	62						0	3						0	1							0	0						0	0						0	0
		74	88	31	46	47			44	35	24	33	40			66	72	51	82	94				0	0	0	0	48			0	0	0	0	51			0	0	0	0	46
						1	33						0	7						2	1							0	0						0	0						0	0
		68	83	38	49	42			35	45	27	81	88			67	67	44	73	80				0	0	0	0	47			0	0	0	0	52			0	0	0	0	22
						2	24						7	3						2	11							0	0						0	0						0	0
						Intestine							Intestine							Intestine								Intestine							Intestine							Intestine
		Mouth Tip	Esophagus	Basal Bulb	AIC	Anterior	Posterior		Mouth Tip	Esophagus	Basal Bulb	AIC	Anterior	Posterior		Mouth Tip	Esophagus	Basal Bulb	AIC	Anterior	Posterior			Mouth Tip	Esophagus	Basal Bulb	AIC	Anterior	Posterior		Mouth Tip	Esophagus	Basal Bulb	AIC	Anterior	Posterior		Mouth Tip	Esophagus	Basal Bulb	AIC	Anterior	Posterior
	S. feltiae	0	0	0	0	0			0	0	0	5	99			0	1	0	1	99			S. feltiae	0	0	0	0	48			0	0	0	0	0			0	0	0	0	100
						0	0						0	0						0	0							0	0						0	0						0	0
		0	0	0	0	0			0	0	0	5	98			0	0	0	1	100				0	0	0	0	21			0	0	0	0	0			0	0	0	0	0
						0	0						0	0						0	6							0	79						0	0						0	0
		0	0	0	0	0			0	0	0	6	95			0	0	1	11	100				0	0	0	0	16			0	0	0	0	40			0	0	0	0	21
						0	0						0	3						0	0							0	84						0	0						0	0
LIVER KIDNEY AGAR NO SYMBIONT		WGA Day 3 Liver Kidney Agar No Symbiont							WGA Day 6 Liver Kidney Agar No Symbiont													LIVER KIDNEY AGAR NO SYMBIONT		UEA Day 3 Liver Kidney Agar No Symbiont							UEA Day 6 Liver Kidney Agar No Symbiont							UEA Day 9 Liver Kidney Agar No Symbiont
						Intestine							Intestine							Intestine								Intestine							Intestine							Intestine
	S. carpocapsae	Mouth Tip	Esophagus	Basal Bulb	AIC	Anterior	Posterior		Mouth Tip	Esophagus	Basal Bulb	AIC	Anterior	Posterior		Mouth Tip	Esophagus	Basal Bulb	AIC	Anterior	Posterior			Mouth Tip	Esophagus	Basal Bulb	AIC	Anterior	Posterior		Mouth Tip	Esophagus	Basal Bulb	AIC	Anterior	Posterior		Mouth Tip	Esophagus	Basal Bulb	AIC	Anterior	Posterior
		21	33	49	99	91			14	23	18	43	93										S. carpocapsae	0	0	0	3	0			0	0	0	0	0			0	0	0	0	12
						2	0						0	4		NA	NA	NA	NA	NA	NA							0	0						0	0						0	0
		11	36	50	96	68			30	18	29	97	91			16	10	11	99	99				0	0	0	0	59			0	0	0	0	0			NA	NA	NA	NA	NA
						0	0						0	0						1	0							0	0						0	0						NA	NA
		11	31	41	98	91			22	12	27	98	97			10	16	24	100	93				NA	NA	NA	NA	NA			NA	NA	NA	NA	NA			NA	NA	NA	NA	NA
						0	0						0	0						0	1							NA	NA						NA	NA						NA	NA
		9	24	38	98	92			20	9	22	98	98			5	23	28	93	85
						0	0						0	0						0	0
						Intestine							Intestine							Intestine								Intestine							Intestine							Intestine
		Mouth Tip	Esophagus	Basal Bulb	AIC	Anterior	Posterior		Mouth Tip	Esophagus	Basal Bulb	AIC	Anterior	Posterior		Mouth Tip	Esophagus	Basal Bulb	AIC	Anterior	Posterior			Mouth Tip	Esophagus	Basal Bulb	AIC	Anterior	Posterior		Mouth Tip	Esophagus	Basal Bulb	AIC	Anterior	Posterior		Mouth Tip	Esophagus	Basal Bulb	AIC	Anterior	Posterior
	S. scapterisci	44	82	72	92	63			61	89	82	69	51			32	61	59	72	84			S. scapterisci	0	0	0	0	22			0	0	0	0	11			0	0	0	0	8
						6	50						2	37						0	8							0	0						0	0						0	13
		81	94	43	85	75			16	48	64	74	93			70	70	45	63	75				0	0	0	5	0			0	0	0	2	62			0	0	0	0	26
						2	8						0	2						3	15							0	12						0	2						0	1
		71	64	58	100	87			37	54	50	84	87			12	38	67	82	93				0	0	0	0	50			0	0	0	0	0			0	0	0	0	100
						0	7						3	3						0	0							0	0						0	0						0	0
						Intestine							Intestine							Intestine								Intestine							Intestine							Intestine
		Mouth Tip	Esophagus	Basal Bulb	AIC	Anterior	Posterior		Mouth Tip	Esophagus	Basal Bulb	AIC	Anterior	Posterior		Mouth Tip	Esophagus	Basal Bulb	AIC	Anterior	Posterior			Mouth Tip	Esophagus	Basal Bulb	AIC	Anterior	Posterior		Mouth Tip	Esophagus	Basal Bulb	AIC	Anterior	Posterior		Mouth Tip	Esophagus	Basal Bulb	AIC	Anterior	Posterior
	S. feltiae	6	28	55	91	32			0	12	7	71	74			1	10	13	54	83			S. feltiae	0	0	0	0	56			0	0	0	0	92			0	0	0	0	100
						6	1						0	0						1	0							0	0						0	0						0	0
		1	2	19	77	15			2	6	10	63	83			2	1	12	37	74				0	0	0	0	0			0	0	0	0	53			0	0	0	0	100
						18	0						1	0						4	0							0	0						0	0						0	0
		2	13	29	79	23			3	2	4	54	83			0	0	0	1	100				0	0	0	0	0			0	0	0	0	100			0	0	0	0	72
						6	1						1	0						0	0							0	0						0	0						0	0
		WHEAT GERM AGGLUTININ (WGA): N-ACETYL-D-GLUCOSAMINE/NEURAMINIC ACID																						ULEX EUROPAEUS AGGLUTININ (UEA): FUCOSE
LIPID AGAR WITH SYMBIONT		SBA Day 3 Lipid Agar + Symbiont							SBA Day 6 Lipid Agar + Symbiont							SBA Day 9 Lipid Agar + Symbiont						LIPID AGAR WITH SYMBIONT		PNA Day 3 Lipid Agar + Symbiont							PNA Day 6 Lipid Agar + Symbiont							PNA Day 9 Lipid Agar + Symbiont
						Intestine							Intestine							Intestine								Intestine							Intestine							Intestine
		Mouth Tip	Esophagus	Basal Bulb	AIC	Anterior	Posterior		Mouth Tip	Esophagus	Basal Bulb	AIC	Anterior	Posterior		Mouth Tip	Esophagus	Basal Bulb	AIC	Anterior	Posterior			Mouth Tip	Esophagus	Basal Bulb	AIC	Anterior	Posterior		Mouth Tip	Esophagus	Basal Bulb	AIC	Anterior	Posterior		Mouth Tip	Esophagus	Basal Bulb	AIC	Anterior	Posterior
	S. carpocapsae	2	0	0	28	100			1	1	0	59	100			0	0	1	4	100			S. carpocapsae	0	0	0	9	0			0	0	0	24	0			NA	NA	NA	NA	NA
						0	0						0	0						0	0							0	0						0	0						NA	NA
		0	1	0	27	100			0	2	1	42	100			0	0	0	11	100				0	0	0	56	0			0	0	0	51	0			0	0	0	42	0
						0	0						0	0						0	0							0	0						0	0						0	0
		0	3	0	67	100			1	2	1	49	64			1	1	0	17	100				0	0	0	3	0			0	0	0	0	0			0	0	0	0	0
						0	0						0	0						0	0							0	0						0	0						0	0
						Intestine							Intestine							Intestine								Intestine							Intestine							Intestine
		Mouth Tip	Esophagus	Basal Bulb	AIC	Anterior	Posterior		Mouth Tip	Esophagus	Basal Bulb	AIC	Anterior	Posterior		Mouth Tip	Esophagus	Basal Bulb	AIC	Anterior	Posterior			Mouth Tip	Esophagus	Basal Bulb	AIC	Anterior	Posterior		Mouth Tip	Esophagus	Basal Bulb	AIC	Anterior	Posterior		Mouth Tip	Esophagus	Basal Bulb	AIC	Anterior	Posterior
	S. scapterisci	1	0	1	7	100			0	1	15	48	100			0	0	22	71	96			S. scapterisci	0	0	0	0	0			0	0	0	67	0			0	0	0	39	0
						0	0						0	0						0	0							0	0						0	0						0	0
		0	0	0	2	100			0	0	40	39	82			1	0	9	33	100				0	0	0	0	0			0	0	0	24	0			0	0	0	68	0
						0	0						0	0						0	0							0	0						0	0						0	0
		2	2	0	7	100			1	1	0	36	98			1	7	3	34	100				0	0	2	0	0			0	0	0	38	0			0	0	0	81	0
						0	0						0	0						0	0							0	0						0	0						0	0
						Intestine							Intestine							Intestine								Intestine							Intestine							Intestine
		Mouth Tip	Esophagus	Basal Bulb	AIC	Anterior	Posterior		Mouth Tip	Esophagus	Basal Bulb	AIC	Anterior	Posterior		Mouth Tip	Esophagus	Basal Bulb	AIC	Anterior	Posterior			Mouth Tip	Esophagus	Basal Bulb	AIC	Anterior	Posterior		Mouth Tip	Esophagus	Basal Bulb	AIC	Anterior	Posterior		Mouth Tip	Esophagus	Basal Bulb	AIC	Anterior	Posterior
	S. feltiae	0	0	0	0	0			0	0	0	0	0			0	0	0	0	0			S. feltiae	0	0	0	12	0			0	0	0	20	0			NA	NA	NA	NA	NA
						0	0						0	0						0	0							0	0						0	0						NA	NA
		0	0	0	0	100			0	0	0	0	0			0	0	0	0	0				0	0	0	34	0			0	0	0	19	0			0	0	0	0	0
						0	0						0	0						0	0							0	0						0	0						0	0
		2	0	0	0	100			0	0	0	0	0			0	0	2	47	93				0	0	0	24	0			0	0	0	0	0			0	0	0	0	0
						0	0						0	0						0	0							0	0						0	0						0	0
LIVER KIDNEY AGAR WITH SYMBIONT		SBA Day 3 Liver Kidney Agar + Symbiont							SBA Day 6 Liver Kidney Agar + Symbiont							SBA Day 9 Liver Kidney + Symbiont						LIVER KIDNEY AGAR WITH SYMBIONT		PNA Day 3 Liver Kidney Agar + Symbiont							PNA Day 6 Liver Kidney Agar + Symbiont							PNA Day 9 Liver Kidney + Symbiont
						Intestine							Intestine							Intestine								Intestine							Intestine							Intestine
		Mouth Tip	Esophagus	Basal Bulb	AIC	Anterior	Posterior		Mouth Tip	Esophagus	Basal Bulb	AIC	Anterior	Posterior		Mouth Tip	Esophagus	Basal Bulb	AIC	Anterior	Posterior			Mouth Tip	Esophagus	Basal Bulb	AIC	Anterior	Posterior		Mouth Tip	Esophagus	Basal Bulb	AIC	Anterior	Posterior		Mouth Tip	Esophagus	Basal Bulb	AIC	Anterior	Posterior
	S. carpocapsae	1	1	1	54	100			3	2	3	57	100			1	1	1	24	99			S. carpocapsae	0	0	0	10	0			0	0	0	41	0			0	0	0	0	0
						0	0						0	0						0	0							0	0						0	0						0	0
		1	1	2	37	100			0	1	0	30	98			0	1	0	6	100				0	0	0	54	0			0	0	0	37	0			0	0	0	25	0
						0	0						0	0						0	0							0	0						0	0						0	0
		0	0	0	49	100			0	1	1	18	98			0	0	1	20	100				0	0	0	11	0			0	0	0	0	0			0	0	0	16	0
						0	0						0	0						0	0							0	0						0	0						0	0
						Intestine							Intestine							Intestine								Intestine							Intestine							Intestine
		Mouth Tip	Esophagus	Basal Bulb	AIC	Anterior	Posterior		Mouth Tip	Esophagus	Basal Bulb	AIC	Anterior	Posterior		Mouth Tip	Esophagus	Basal Bulb	AIC	Anterior	Posterior			Mouth Tip	Esophagus	Basal Bulb	AIC	Anterior	Posterior		Mouth Tip	Esophagus	Basal Bulb	AIC	Anterior	Posterior		Mouth Tip	Esophagus	Basal Bulb	AIC	Anterior	Posterior
	S. scapterisci	0	7	14	11	98			2	0	0	6	100			3	6	2	28	100			S. scapterisci	0	0	0	4	0			0	0	0	16	0			0	0	0	0	0
						0	0						0	0						0	0							0	0						0	0						0	0
		17	2	0	7	100			2	0	0	5	100			0	0	2	21	100				0	0	0	5	0			0	0	0	92	0			0	0	0	11	0
						0	0						0	0						0	0							0	0						0	0						0	0
		0	8	5	9	99			2	2	0	1	100			0	0	0	33	100				0	0	0	18	0			0	0	0	0	0			0	0	0	0	0
						0	0						0	0						0	0							0	0						0	0						0	0
						Intestine							Intestine							Intestine								Intestine							Intestine							Intestine
		Mouth Tip	Esophagus	Basal Bulb	AIC	Anterior	Posterior		Mouth Tip	Esophagus	Basal Bulb	AIC	Anterior	Posterior		Mouth Tip	Esophagus	Basal Bulb	AIC	Anterior	Posterior			Mouth Tip	Esophagus	Basal Bulb	AIC	Anterior	Posterior		Mouth Tip	Esophagus	Basal Bulb	AIC	Anterior	Posterior		Mouth Tip	Esophagus	Basal Bulb	AIC	Anterior	Posterior
	S. feltiae	2	0	0	4	15			0	0	0	1	100			1	2	2	4	100			S. feltiae	0	0	0	5	0			0	0	0	21	0			0	0	0	17	0
						1	5						0	0						0	0							0	0						0	0						0	0
		0	0	0	4	53			0	0	0	0	100			0	0	0	0	100				0	0	0	40	0			0	0	0	6	0			0	0	0	0	0
						2	0						0	0						0	0							0	0						0	0						0	0
		0	0	3	3	94			0	0	0	8	100			0	0	0	16	98				0	0	0	19	0			0	0	0	0	0			0	0	0	12	0
						0	0						0	0						0	1							0	0						0	0						0	0
LIVER KIDNEY AGAR NO SYMBIONT		SBA Day 3 Liver Kidney Agar No Symbiont							SBA Day 6 Liver Kidney Agar No Symbiont							SBA Day 9 Liver Kidney + Symbiont						LIVER KIDNEY AGAR NO SYMBIONT		PNA Day 3 Liver Kidney Agar No Symbiont							PNA Day 6 Liver Kidney Agar No Symbiont							PNA Day 9 Liver Kidney + Symbiont
						Intestine							Intestine							Intestine								Intestine							Intestine							Intestine
		Mouth Tip	Esophagus	Basal Bulb	AIC	Anterior	Posterior		Mouth Tip	Esophagus	Basal Bulb	AIC	Anterior	Posterior		Mouth Tip	Esophagus	Basal Bulb	AIC	Anterior	Posterior			Mouth Tip	Esophagus	Basal Bulb	AIC	Anterior	Posterior		Mouth Tip	Esophagus	Basal Bulb	AIC	Anterior	Posterior		Mouth Tip	Esophagus	Basal Bulb	AIC	Anterior	Posterior
	S. carpocapsae	0	13	56	16	81			1	0	0	52	84			NA	NA	NA	NA	NA			S. carpocapsae	0	0	0	30	0			0	0	0	23	0			0	0	0	0	0
						0	0						0	0						NA	NA							0	0						0	0						0	0
		9	13	2	6	99			1	2	1	13	100			NA	NA	NA	NA	NA				0	0	0	78	0			0	0	0	37	0			0	0	0	49	0
						0	0						0	0						NA	NA							0	0						0	0						0	0
		0	0	1	8	100			NA	NA	NA	NA	NA			NA	NA	NA	NA	NA				0	0	2	26	0			0	0	2	35	0			0	0	0	31	0
						0	0						NA	NA						NA	NA							0	0						0	0						0	0
						Intestine							Intestine							Intestine								Intestine							Intestine							Intestine
		Mouth Tip	Esophagus	Basal Bulb	AIC	Anterior	Posterior		Mouth Tip	Esophagus	Basal Bulb	AIC	Anterior	Posterior		Mouth Tip	Esophagus	Basal Bulb	AIC	Anterior	Posterior			Mouth Tip	Esophagus	Basal Bulb	AIC	Anterior	Posterior		Mouth Tip	Esophagus	Basal Bulb	AIC	Anterior	Posterior		Mouth Tip	Esophagus	Basal Bulb	AIC	Anterior	Posterior
	S. scapterisci	0	0	11	11	100			0	0	0	5	100			0	2	1	20	100			S. scapterisci	0	0	0	8	0			0	0	0	23	0			0	0	0	1	0
						0	0						0	0						0	0							0	0						0	0						0	0
		10	3	2	6	100			NA	NA	NA	NA	NA			1	1	2	23	100				0	0	10	5	1			0	0	0	49	0			0	0	0	13	0
						0	0						NA	NA						0	0							0	0						0	0						0	0
		2	2	0	10	100			0	0	0	5	100			0	0	0	22	100				0	0	0	0	0			0	0	0	16	0			NA	NA	NA	NA	NA
						0	0						0	0						0	0							0	0						0	0						NA	NA
						Intestine							Intestine							Intestine								Intestine							Intestine							Intestine
		Mouth Tip	Esophagus	Basal Bulb	AIC	Anterior	Posterior		Mouth Tip	Esophagus	Basal Bulb	AIC	Anterior	Posterior		Mouth Tip	Esophagus	Basal Bulb	AIC	Anterior	Posterior			Mouth Tip	Esophagus	Basal Bulb	AIC	Anterior	Posterior		Mouth Tip	Esophagus	Basal Bulb	AIC	Anterior	Posterior		Mouth Tip	Esophagus	Basal Bulb	AIC	Anterior	Posterior
	S. feltiae	0	0	0	0	0			0	0	0	5	99			0	1	3	1	99			S. feltiae	0	0	0	13	0			0	0	0	25	0			0	0	0	6	0
						0	0						0	0						0	0							0	0						0	0						0	0
		0	0	0	0	0			0	0	0	5	99			0	0	0	1	100				0	0	0	29	0			0	0	0	38	0			0	0	0	2	0
						0	0						0	0						0	0							0	0						0	0						0	0
		0	0	0	0	0			0	0	0	12	63			0	0	1	11	100				0	0	0	52	0			0	0	0	0	0			0	0	0	7	0
						0	0						0	3						0	0							0	0						0	0						0	0
	SOBYEAN AGGLUTININ (SBA): GALACTOSE/N-ACETYL-GALACTOSAMINE																						PEANUT AGGLUTININ (PNA): β-D-GALACTOSE
LIPID AGAR WITH SYMBIONT		ConA Day 3 Lipid Agar + Symbiont							ConA Day 6 Lipid Agar + Symbiont							ConA Day 9 Lipid Agar + Symbiont
						Intestine							Intestine							Intestine
		Mouth Tip	Esophagus	Basal Bulb	AIC	Anterior	Posterior		Mouth Tip	Esophagus	Basal Bulb	AIC	Anterior	Posterior		Mouth Tip	Esophagus	Basal Bulb	AIC	Anterior	Posterior
	S. carpocapsae	1	0	2	19	100			0	1	2	43	99			0	1	2	32	95
						0	0						0	0						0	0
		NA	NA	NA	NA	NA			0	0	0	38	86			0	3	3	34	97
						NA	NA						3	1						0	0
		1	0	0	16	100			1	0	7	44	100			NA	NA	NA	NA	NA
						0	0						0	0						NA	NA
						Intestine							Intestine							Intestine
		Mouth Tip	Esophagus	Basal Bulb	AIC	Anterior	Posterior		Mouth Tip	Esophagus	Basal Bulb	AIC	Anterior	Posterior		Mouth Tip	Esophagus	Basal Bulb	AIC	Anterior	Posterior
	S. scapterisci	4	1	1	2	96			0	0	14	50	53			0	0	17	71	14
						1	1						23	0						28	3
		0	0	7	17	99			0	0	14	55	77			1	0	7	35	99
						0	1						2	1						0	0
		5	0	1	14	96			0	0	13	41	100			NA	NA	NA	NA	NA
						2	1						0	0						NA	NA
LIVER KIDNEY AGAR WITH SYMBIONT		ConA Day 3 Liver Kidney Agar + Symbiont							ConA Day 6 Liver Kidney Agar + Symbiont							ConA Day 9 Liver Kidney Agar + Symbiont
						Intestine							Intestine							Intestine
		Mouth Tip	Esophagus	Basal Bulb	AIC	Anterior	Posterior		Mouth Tip	Esophagus	Basal Bulb	AIC	Anterior	Posterior		Mouth Tip	Esophagus	Basal Bulb	AIC	Anterior	Posterior
	S. carpocapsae	0	1	2	17	100			0	0	7	25	100			1	5	2	17	100
						0	0						0	0						0	0
		8	15	13	24	100			0	1	1	6	98			0	1	2	19	66
						0	0						0	3						0	1
		4	13	2	12	98			0	1	2	22	99			NA	NA	NA	NA	NA
						0	0						0	1						NA	NA
						Intestine							Intestine							Intestine
		Mouth Tip	Esophagus	Basal Bulb	AIC	Anterior	Posterior		Mouth Tip	Esophagus	Basal Bulb	AIC	Anterior	Posterior		Mouth Tip	Esophagus	Basal Bulb	AIC	Anterior	Posterior
	S. scapterisci	23	19	2	8	91			2	2	5	23	99			2	1	1	19	99
						2	2						0	2						0	0
		6	32	12	14	88			13	4	8	25	96			3	2	0	19	100
						0	0						0	4						0	0
		9	8	4	12	100			NA	NA	NA	NA	NA			NA	NA	NA	NA	NA
						0	0						NA	NA						NA	NA
LIVER KIDNEY AGAR NO SYMBIONT		ConA Day 3 Liver Kidney Agar							ConA Day 6 Liver Kidney Agar							ConA Day 9 Liver Kidney Agar
						Intestine							Intestine							Intestine
		Mouth Tip	Esophagus	Basal Bulb	AIC	Anterior	Posterior		Mouth Tip	Esophagus	Basal Bulb	AIC	Anterior	Posterior		Mouth Tip	Esophagus	Basal Bulb	AIC	Anterior	Posterior
	S. carpocapsae	0	0	30	49	97			2	4	21	55	87			NA	NA	NA	NA	NA
						1	1						4	1						NA	NA
		0	0	8	24	99			NA	NA	NA	NA	NA			NA	NA	NA	NA	NA
						0	0						NA	NA						NA	NA
		NA	NA	NA	NA	NA			NA	NA	NA	NA	NA			NA	NA	NA	NA	NA
						NA	NA						NA	NA						NA	NA
						Intestine							Intestine							Intestine
		Mouth Tip	Esophagus	Basal Bulb	AIC	Anterior	Posterior		Mouth Tip	Esophagus	Basal Bulb	AIC	Anterior	Posterior		Mouth Tip	Esophagus	Basal Bulb	AIC	Anterior	Posterior
	S. scapterisci	0	0	8	44	99			14	11	10	27	99			3	0	0	22	97
						0	1						1	0						3	0
		NA	NA	NA	NA	NA			NA	NA	NA	NA	NA			NA	NA	NA	NA	NA
						NA	NA						NA	NA						NA	NA
		NA	NA	NA	NA	NA			NA	NA	NA	NA	NA			NA	NA	NA	NA	NA
						NA	NA						NA	NA						NA	NA
	CONCANAVALIN A (CONA): D-MANNOSE

## Sheet: Lectin specificity table
Table X: Lectins used in this study and their sugar specificities:
Lectin	Full Name	Sugar Specificity	Conjugate
F-WGA	Wheat Germ Agglutinin	N-acetylglucosamine or N-acetylneuraminic acid	Fluorescein (Green)
F-PNA	Peanut Agglutinin	Galactose	Fluorescein (Green)
F-ConA	Concanavalin A	Mannose	Fluorescein (Green)
F-SBA	Soybean Agglutinin	N-acetylgalactosamine	Fluorescein (Green)
F-UEA	Ulex europaeus agglutinin	Fucose	Fluorescein (Green)
UEA	Ulex europaeus agglutinin	Fucose	Unconjugated
WGA	Wheat Germ Agglutinin	N-acetylglucosamine or N-acetylneuraminic acid	Unconjugated
