# Supplementary material for: A Surface Exposed, Two-Domain Lipoprotein Cargo of a Type XI Secretion System Promotes Colonization of Host Intestinal Epithelia Expressing Glycans
Source: Front Microbiol. 2022 Apr 29;13:800366. doi: 10.3389/fmicb.2022.800366 (PMC9100927; doi:10.3389/fmicb.2022.800366)
Supplement: Supplementary file 2 [file Data_Sheet_2.xlsx]

## Sheet: Title Page
Supplementary Material Data File 2
A Surface Exposed, Two-Domain Lipoprotein Cargo of a Type XI Secretion System Promotes Colonization of Host Intestinal Epithelia Expressing Glycans
Alex S. Grossman1¶, Cristian A. Escobar2¶, Erin J. Mans1¶, Nicholas C. Mucci1, Terra J. Mauer2, Katarina A. Jones3, Cameron C. Moore1, Paul E. Abraham4, Robert L. Hettich4, Liesel Schneider5, Shawn R. Campagna4,6, Katrina T. Forest2*, and Heidi Goodrich-Blair1,2*
1University of Tennessee-Knoxville, Department of Microbiology, Knoxville, TN
2University of Wisconsin-Madison, Department of Bacteriology, Madison, WI, 53706
3Department of Chemistry, University of Tennessee-Knoxville, Knoxville, TN 37996, USA
4Biosciences Division, Oak Ridge National Laboratory, Oak Ridge TN, USA
5Department of Animal Sciences, University of Tennessee-Knoxville, Knoxville, TN 37996, USA
6Biological and Small Molecule Mass Spectrometry Core, University of Tennessee-Knoxville, Knoxville, TN 37996, USA
¶These authors contributed equally
*Co-corresponding authors

## Sheet: raw
Type	Whole Cell			Whole Cell			Supernatant			Supernatant
Strain	1495-A MM	1495-B MM	1495-C MM	1496-A MM	1496-B MM	1496-C MM	1495-A MM	1495-B MM	1495-C MM	1496-A MM	1496-B MM	1496-C MM
OD/uL	0.7868	0.7992	0.7432	0.7665	0.7585	0.7314	300	300	300	300	300	300
Sample #	W-5a	W-5b	W-5c	W-6a	W-6b	W-6c	S-5a	S-5b	S-5c	S-6a	S-6b	S-6c
Uracil	86361060	116665500	152753300	161380600	132387800	177975100	2237680	2908865	1132684	700570	214621	145581
Succinate/Methylmalonate	4095331000	4181086000	2720642000	2403338000	2237324000	2147251000	37744720	46546050	38732130	37977800	42101860	23776080
Homoserine/Threonine	6492693	9053857	8722464	9110761	6955576	9095807	1025614	1220496	1439310	1110940	1432334	871266
Thymine	7732410	9389220	10840480	9643933	7438448	14951790	10233300	15551860	12743700	13987990	12222150	15993010
Leucine/Isoleucine	58311400	98311260	94855470	109890100	93798270	101119000	2030464	2509583	2961428	6701307	5520880	10501010
Hypoxanthine	77133560	87993700	88376740	95977090	81166380	73524710	322386	1328580	1725600	1260893	545263	227241
Salicylate	2960257	3008768	2610252	2707975	2748209	2799749	4334819	5042638	3504002	4514591	4226517	5225455
Acetylphosphate	164765700	153447100	152486500	72313840	156425600	103788800	854749	596210	483118	595189	591017	860544
Histidinol	782430	1322692	2593639	4010660	2349176	3196834	603843	363535	429818	428872	292936	331949
Lysine	1572203	2335087	2521113	3443007	2747954	2661679	0	0	0	0	0	0
Mevalonate	120111000	117816100	149401000	143888000	152807500	138867100	112744700	139122200	131748300	172222900	169635900	231289900
Methionine	3424482	5612794	5835728	7191714	6384170	7035050	0	0	0	0	0	0
xylose	229248900	383370300	340258900	346080700	277310600	420266300	479293500	446355600	393524800	474290000	361925000	463632300
Guanine	20710510	22368340	22075010	30138980	24320050	26451540	542802	1035371	373688	479789	424542	382700
Xanthine	240685	513924	625030	513952	578216	208429	0	6446.06	27187.2	11410.5	0	0
Histidine	3387823	3882828	3733696	4983380	4386393	3392573	2543.87	4034.62	4125.01	5423.48	5737.51	3231.72
Indole-3-carboxylate	22965.1	9156.62	8663.14	12218	3403.16	10348.5	447630	433657	353165	468854	360914	518677
2-Aminoadipate	7922803	14607980	11665780	12151660	8957714	13691820	41959890	46999780	36016540	43475580	39572140	51067900
Phenylpyruvate	11182860	25626620	18361610	16625350	20135090	13173140	4482666	5977891	4335660	6001904	5215778	7397947
Phenylalanine	120103700	178254300	155835500	188736600	165179500	191804000	2319228	2504592	2214805	4448628	3130806	2790594
Phenyllactic acid	220834700	246703200	241139800	225776100	224971200	193771300	58778000	69147390	49459790	66888020	60209460	77804270
D-Glyceraldehdye 3-phosphate	1277761000	1445034000	1457691000	1530183000	1606685000	1421615000	16260610	14433750	11009140	13236730	11172800	15686220
Aconitate	83332030	57118760	164252000	132416800	134045500	210187200	76720300	74527300	57470240	67729770	60001470	95570240
Citrulline	3248486	5214714	5518130	6505341	5281795	10739740	1939223	1806585	2175240	2239339	2358420	2558390
2-Isopropylmalate	2810727000	4177373000	4100684000	5070745000	5570227000	3184467000	708373300	841907700	654911000	811243500	721010200	1045483000
Tyrosine	18899770	25418630	24252190	30417590	25583110	28783310	21154.2	62858.8	10394.4	21392.5	0	8217.2
3-Phosphoglycerate	1075264000	945671700	943270100	1203879000	936446500	2900711000	108982200	42180820	17259870	16923780	15486340	17860480
Tryptophan	26345880	36522470	45674060	56566160	49992690	58324360	637981	814415	618645	1097181	948672	1682294
Deoxyribose phosphate	80329890	89298710	95564780	107923400	94821600	109158100	4171919	5280958	4628806	6012252	5887228	6971431
Ribose phosphate	1011873000	1200889000	1095616000	1118555000	1240973000	1328694000	75764200	90065670	72403990	93165010	89019610	129554700
Cystine	8516714	8635430	15574880	13778530	9824164	26601820	0	0	0	0	0	0
Uridine	11291020	14326370	15800740	19455430	14285770	17871460	4802.88	481281	1948775	559005	343013	96576.1
6-Phospho-D-gluconolactone	6481360	8555135	4425668	8357872	4642412	4525794	85517.9	50604.2	63081.7	65654.2	79339.1	103508
Glucosamine phosphate	3595758	5565224	5991543	9471235	9214798	8616380	464087	311514	355712	502134	310916	447686
S-Ribosyl-L-homocysteine	888560	600873	1201002	931607	859071	1527238	0	0	0	0	0	0
Adenosine	14082880	16407510	20153740	19734890	18897360	19921410	650490	37168.1	41190	9494.39	11719.6	3638.48
Inosine	75603820	89668350	89984320	95113910	91008370	74488540	50261.5	105654	141540	95965.8	197487	79305.9
Guanosine	17409280	18591450	39825110	56814280	45557270	48513520	28889.3	35471.5	27219.3	28258.2	68363.4	28491.6
Xanthosine	11314340	16368730	18610020	27322300	26366450	29536140	2507025	2986181	1837733	2427131	2380814	2659630
Octulose 8/1P	6163394	7994419	8127231	7210220	9178328	7846914	29714.3	115161	54021.3	155702	163800	90225.6
CMP	4238078	4086432	5165037	6287454	5459065	7628854	0	0	0	0	0	0
UMP	6399016	3762016	5921193	9290120	7174820	10175690	0	0	0	0	0	0
AICAR	37269980	36824380	43330160	52578480	48284400	56642280	4995.1	2161.78	12052.9	11221.9	9197.87	10510.1
Fructose 1_6-bisphosphate	19391730000	25360720000	23002310000	24898060000	24224250000	22086590000	3522436000	404738700	60123100	15889400	6065336	3586431
Trehalose/Sucrose	4673730	4928111	4252682	4396070	4261522	5608918	7444076	9017890	9797040	10485490	9202703	8556141
AMP/dGMP	19263550	14908230	15651260	17712110	13401130	24125540	0	0	0	0	0	0
IMP	1002800	925676	803692	942835	716776	2179799	0	0	0	0	0	0
Sedoheptoluse bisphosphate	810216800	1061279000	877256600	1031099000	1020646000	920303300	136735600	10168080	154976	18223.4	13058.9	0
dTDP	3137624	2960463	2121822	1669758	1431211	1862346	0	0	0	0	0	0
FMN	49134300	53693980	42316140	44626320	41402590	36662310	1782041	555195	339588	300141	286980	492924
NAD+	49499410	36592710	37397190	42603740	31411060	73029810	0	0	0	0	0	0
NADH	11752750	18255820	9084117	9450610	7398490	6596630	0	0	0	0	0	0
Dephospho-CoA	5921140	4966540	5231386	7170428	5340529	5221180	152634	4864.96	3932	9682.55	0	0
NADP+	274136500	171225100	182590000	157385800	159688100	220348000	3750099	0	10412.4	7640.24	4233.77	0
FAD	43649760	41713400	31693290	30006560	29218980	28075860	187128	102804	52876.4	66893.1	56921.3	228424
Pyruvate	2401770000	2558345000	318562600	2184901000	353501600	415398000	44581080	65157300	60080580	65023890	67798370	74008060
Alanine/Sarcosine	21673390	31026790	40380280	47233240	31821910	43454290	233511	60853.4	81607.3	112122	93603.6	35733.1
Fumarate	483455100	590649000	599396500	609577300	541336700	525117700	6162008	4753761	4768664	3557401	4552966	2500484
Valine/betaine	174051300	294489500	331604300	348369100	257602300	285048800	4634585	6989806	10787190	28457320	26865320	51621220
Nicotinate	3017275000	3434215000	3030526000	3045053000	3075027000	3273426000	5039319000	5819575000	4848904000	6066298000	6035490000	7746477000
Pyroglutamic acid	12733370	14990840	12103740	14368250	8403504	19982330	11213260	13376730	12328860	13234040	13993220	16479580
Ornithine	583200	1496626	1434182	1583382	1234880	3131301	135354	144912	192120	169305	232214	227526
Malate	10821280000	11849620000	12914680000	12654300000	11869650000	11647810000	193668500	128391200	99846990	99154670	90820100	89208320
Adenine	556696300	618385200	737040100	790814300	619556900	813611100	37377970	21573760	11391110	9938473	8830289	7476262
Hydroxybenzoate	581489	786274	523125	500407	613679	515189	3520409	4605579	2909694	3622502	3354456	4228080
alpha-Ketoglutarate	11349870	20120410	13900780	16463880	9345466	14255960	85267700	81431280	71794930	79385090	64796700	86954730
Glutamate	180408400	138202800	109828100	182741400	96545200	288550900	90751310	102781400	99229110	123038500	116307100	155310000
2-hydroxyglutaric acid	407563100	379227600	222381700	187869000	147350500	224586300	147980900	156984800	140031800	149775400	139037400	161514500
Orotate	102029	147132	260952	75894	468871	153371	11088630	12253210	8804909	10481550	10228010	13461770
Allantoin	152030	246366	282869	266176	281748	391878	80327.6	90495.7	48708	108852	52136.7	10863.8
sn-Glycerol 3-phosphate	143396200	133596900	142376300	145833500	142538900	233971900	9243845	10974240	8720657	10374180	10789670	10509590
N-Acetylornithine	305471	650591	547385	396200	400614	970084	211967	171083	261990	144580	227187	179534
tricarballylic acid	114422400	89300650	35323800	190908700	30531160	24438550	2155450000	2429185000	1994268000	2500760000	2355066000	3007128000
N-Carbamoyl-L-aspartate	792995	1222360	1274278	1643903	1768176	907662	82159	120080	80798.7	120079	79185.8	148776
N-Acetylglutamate	70109940	85396050	59344160	58880490	56517020	97151090	5410628	3989941	4800788	3717773	3994770	3071036
Citrate/isocitrate	3869342000	3929923000	9286163000	9361067000	9718333000	11571550000	5179616000	2567884000	2068514000	1655875000	1335588000	1285199000
2-Dehydro-D-gluconate	27213440	47679040	31190020	30887520	22466940	37650180	30101720	38093160	33539810	43581220	39896230	49115100
N-Acetylglucosamine 1/6-phosphate	8073068	10025400	12505630	15243300	16155860	18174490	33555.9	26574.6	39584.9	37322.7	58067.4	24524.4
S-Adenosyl-L-methioninamine	963810	1408451	1831454	2207674	1922244	4595101	632786	408592	641119	652443	622680	951438
IDP	5146100	3741014	1698519	305012	1338058	1154202	0	3929.27	0	0	0	0
dUTP	36553480	89334400	63792980	62680960	65325940	60620460	32540470	550550	14074.4	1196	8576.73	15206.6
UDP-glucose	429925700	280269900	318988400	371929200	240205100	477125100	884896	767149	14332.5	0	0	8138.47
UDP-glucuronate	1116118	36483230	368447600	713993900	577219800	504118600	471610900	28278530	22202420	5028236	759335	764006
UDP-N-acetylglucosamine	64004360	44453260	72472100	82609060	64930910	109696400	5857	0	0	0	0	0
6-Phospho-D-gluconate	676314900	709674900	516773900	797567800	688115300	446126800	26084200	5523031	4017394	2669128	1367137	2472509

## Sheet: normalized
Type	Whole Cell			Whole Cell			Supernatant			Supernatant
Strain	1495-A MM	1495-B MM	1495-C MM	1496-A MM	1496-B MM	1496-C MM	1495-A MM	1495-B MM	1495-C MM	1496-A MM	1496-B MM	1496-C MM
OD/uL	0.7868	0.7992	0.7432	0.7665	0.7585	0.7314	300	300	300	300	300	300
Sample #	W-5a	W-5b	W-5c	W-6a	W-6b	W-6c	S-5a	S-5b	S-5c	S-6a	S-6b	S-6c
Uracil	1.09762e+08	1.45978e+08	2.05535e+08	2.10542e+08	1.74539e+08	2.43335e+08	7458.93	9696.22	3775.61	2335.23	715.405	485.269
Succinate/Methylmalonate	5.20505e+09	5.23159e+09	3.66071e+09	3.13547e+09	2.94967e+09	2.93581e+09	125816	155154	129107	126593	140340	79253.6
Homoserine/Threonine	8.25202e+06	1.13286e+07	1.17364e+07	1.18862e+07	9.17017e+06	1.24362e+07	3418.71	4068.32	4797.7	3703.13	4774.45	2904.22
Thymine	9.82767e+06	1.17483e+07	1.45862e+07	1.25818e+07	9.80679e+06	2.04427e+07	34111	51839.5	42479	46626.6	40740.5	53310
Leucine/Isoleucine	7.41121e+07	1.23012e+08	1.27631e+08	1.43366e+08	1.23663e+08	1.38254e+08	6768.21	8365.28	9871.43	22337.7	18402.9	35003.4
Hypoxanthine	9.80345e+07	1.10102e+08	1.18914e+08	1.25215e+08	1.07009e+08	1.00526e+08	1074.62	4428.6	5752	4202.98	1817.54	757.47
Salicylate	3.7624e+06	3.76472e+06	3.51218e+06	3.53291e+06	3.62322e+06	3.82793e+06	14449.4	16808.8	11680	15048.6	14088.4	17418.2
Acetylphosphate	2.09412e+08	1.92001e+08	2.05176e+08	9.43429e+07	2.0623e+08	1.41904e+08	2849.16	1987.37	1610.39	1983.96	1970.06	2868.48
Histidinol	994446	1.65502e+06	3.48983e+06	5.23243e+06	3.09713e+06	4.37084e+06	2012.81	1211.78	1432.73	1429.57	976.454	1106.5
Lysine	1.99822e+06	2.92178e+06	3.39224e+06	4.49186e+06	3.62288e+06	3.63916e+06	0	0	0	0	0	0
Mevalonate	1.52658e+08	1.47418e+08	2.01024e+08	1.87721e+08	2.0146e+08	1.89865e+08	375816	463741	439161	574076	565453	770966
Methionine	4.35242e+06	7.02302e+06	7.85216e+06	9.38254e+06	8.41684e+06	9.61861e+06	0	0	0	0	0	0
xylose	2.91369e+08	4.79693e+08	4.5783e+08	4.51508e+08	3.65604e+08	5.74605e+08	1597645	1487852	1.31175e+06	1.58097e+06	1.20642e+06	1545441
Guanine	2.63225e+07	2.79884e+07	2.97027e+07	3.93203e+07	3.20633e+07	3.61656e+07	1809.34	3451.24	1245.63	1599.3	1415.14	1275.67
Xanthine	305904	643048	840999	670518	762315	284972	0	21.4869	90.624	38.0351	0	0
Histidine	4.30582e+06	4.85839e+06	5.02381e+06	6.50147e+06	5.78298e+06	4.63846e+06	8.47956	13.4487	13.75	18.0783	19.125	10.7724
Indole-3-carboxylate	29188	11457.2	11656.5	15940	4486.69	14148.9	1492.1	1445.52	1177.22	1562.85	1203.05	1728.92
2-Aminoadipate	1.00697e+07	1.82783e+07	1.56967e+07	1.58534e+07	1.18098e+07	1.872e+07	139866	156666	120055	144919	131907	170226
Phenylpyruvate	1.42131e+07	3.20653e+07	2.47061e+07	2.169e+07	2.65459e+07	1.80109e+07	14942.2	19926.3	14452.2	20006.3	17385.9	24659.8
Phenylalanine	1.52648e+08	2.23041e+08	2.09682e+08	2.46232e+08	2.17771e+08	2.62242e+08	7730.76	8348.64	7382.68	14828.8	10436	9301.98
Phenyllactic acid	2.80675e+08	3.08688e+08	3.24462e+08	2.94555e+08	2.966e+08	2.64932e+08	195927	230491	164866	222960	200698	259348
D-Glyceraldehdye 3-phosphate	1.624e+09	1.8081e+09	1.96137e+09	1.99632e+09	2.11824e+09	1.94369e+09	54202	48112.5	36697.1	44122.4	37242.7	52287.4
Aconitate	1.05913e+08	7.14699e+07	2.21006e+08	1.72755e+08	1.76724e+08	2.87377e+08	255734	248424	191567	225766	200005	318567
Citrulline	4.12873e+06	6.52492e+06	7.42483e+06	8.48707e+06	6.96347e+06	1.46838e+07	6464.08	6021.95	7250.8	7464.46	7861.4	8527.97
2-Isopropylmalate	3.57235e+09	5.22694e+09	5.5176e+09	6.61545e+09	7.34374e+09	4.35393e+09	2.36124e+06	2806359	2.18304e+06	2704145	2.40337e+06	3.48494e+06
Tyrosine	2.40211e+07	3.18051e+07	3.26321e+07	3.96837e+07	3.37286e+07	3.93537e+07	70.514	209.529	34.648	71.3085	0	27.3907
3-Phosphoglycerate	1.36663e+09	1.18327e+09	1.2692e+09	1.57062e+09	1.2346e+09	3.96597e+09	363274	140603	57532.9	56412.6	51621.1	59534.9
Tryptophan	3.34849e+07	4.56988e+07	6.14559e+07	7.3798e+07	6.59099e+07	7.97435e+07	2126.6	2714.72	2062.15	3657.27	3162.24	5607.65
Deoxyribose phosphate	1.02097e+08	1.11735e+08	1.28586e+08	1.408e+08	1.25012e+08	1.49245e+08	13906.4	17603.2	15429.4	20040.8	19624.1	23238.1
Ribose phosphate	1.28606e+09	1.50261e+09	1.47419e+09	1.4593e+09	1.63609e+09	1.81664e+09	252547	300219	241347	310550	296732	431849
Cystine	1.08245e+07	1.08051e+07	2.09565e+07	1.79759e+07	1.29521e+07	3.63711e+07	0	0	0	0	0	0
Uridine	1.43506e+07	1.79259e+07	2.12604e+07	2.53822e+07	1.88342e+07	2.44346e+07	16.0096	1604.27	6495.92	1863.35	1143.38	321.92
6-Phospho-D-gluconolactone	8.23762e+06	1.07046e+07	5.95488e+06	1.09039e+07	6.12052e+06	6.18785e+06	285.06	168.681	210.272	218.847	264.464	345.025
Glucosamine phosphate	4.5701e+06	6.96349e+06	8.06182e+06	1.23565e+07	1.21487e+07	1.17807e+07	1546.96	1038.38	1185.7	1673.78	1036.39	1492.29
S-Ribosyl-L-homocysteine	1.12933e+06	751843	1.61599e+06	1.2154e+06	1.13259e+06	2.0881e+06	0	0	0	0	0	0
Adenosine	1.78989e+07	2.05299e+07	2.71175e+07	2.57468e+07	2.49141e+07	2.72374e+07	2168.3	123.894	137.3	31.648	39.0654	12.1283
Inosine	9.60903e+07	1.12198e+08	1.21077e+08	1.24089e+08	1.19985e+08	1.01844e+08	167.538	352.18	471.801	319.886	658.291	264.353
Guanosine	2.21267e+07	2.32626e+07	5.3586e+07	7.41217e+07	6.00623e+07	6.63297e+07	96.2977	118.238	90.7312	94.1941	227.878	94.9719
Xanthosine	1.43802e+07	2.04814e+07	2.50404e+07	3.56455e+07	3.47613e+07	4.0383e+07	8356.75	9953.94	6125.78	8090.44	7936.05	8865.43
Octulose 8/1P	7.8335e+06	1.0003e+07	1.09355e+07	9.40668e+06	1.21006e+07	1.07286e+07	99.0475	383.869	180.071	519.008	546.001	300.752
CMP	5.38647e+06	5.11315e+06	6.94973e+06	8.20281e+06	7.19719e+06	1.04305e+07	0	0	0	0	0	0
UMP	8.13296e+06	4.70723e+06	7.96716e+06	1.21202e+07	9.45922e+06	1.39126e+07	0	0	0	0	0	0
AICAR	4.73691e+07	4.60766e+07	5.83022e+07	6.85955e+07	6.36577e+07	7.74436e+07	16.6503	7.20594	40.1763	37.4063	30.6596	35.0338
Fructose 1_6-bisphosphate	2.46463e+10	3.17326e+10	3.09504e+10	3.24828e+10	3.1937e+10	3.01977e+10	1.17415e+07	1349129	200410	52964.7	20217.8	11954.8
Trehalose/Sucrose	5.94018e+06	6.16631e+06	5.72212e+06	5.73525e+06	5.61835e+06	7.66874e+06	24813.6	30059.6	32656.8	34951.6	30675.7	28520.5
AMP/dGMP	2.44834e+07	1.86539e+07	2.10593e+07	2.31078e+07	1.76679e+07	3.29854e+07	0	0	0	0	0	0
IMP	1.27453e+06	1.15825e+06	1.08139e+06	1.23005e+06	944992	2.98031e+06	0	0	0	0	0	0
Sedoheptoluse bisphosphate	1.02976e+09	1.32793e+09	1.18038e+09	1.3452e+09	1.34561e+09	1.25828e+09	455785	33893.6	516.585	60.7447	43.5297	0
dTDP	3.98783e+06	3.70428e+06	2.85498e+06	2.17842e+06	1.8869e+06	2.54628e+06	0	0	0	0	0	0
FMN	6.24483e+07	6.71847e+07	5.69378e+07	5.82209e+07	5.45848e+07	5.01262e+07	5940.14	1850.65	1131.96	1000.47	956.602	1643.08
NAD+	6.29123e+07	4.57867e+07	5.03191e+07	5.55822e+07	4.14121e+07	9.98493e+07	0	0	0	0	0	0
NADH	1.49374e+07	2.28426e+07	1.2223e+07	1.23296e+07	9.75411e+06	9.01918e+06	0	0	0	0	0	0
Dephospho-CoA	7.5256e+06	6.21439e+06	7.039e+06	9.35477e+06	7.04091e+06	7.13861e+06	508.781	16.2165	13.1067	32.2752	0	0
NADP+	3.4842e+08	2.14246e+08	2.45681e+08	2.0533e+08	2.10531e+08	3.01269e+08	12500.3	0	34.7079	25.4675	14.1126	0
FAD	5.54776e+07	5.21939e+07	4.26444e+07	3.91475e+07	3.85221e+07	3.83865e+07	623.761	342.679	176.255	222.977	189.738	761.412
Pyruvate	3.05258e+09	3.20113e+09	4.28636e+08	2.85049e+09	4.66054e+08	5.67949e+08	148604	217191	200269	216746	225995	246694
Alanine/Sarcosine	2.75463e+07	3.88223e+07	5.4333e+07	6.1622e+07	4.19537e+07	5.94125e+07	778.37	202.845	272.024	373.741	312.012	119.11
Fumarate	6.14457e+08	7.3905e+08	8.06508e+08	7.95274e+08	7.13694e+08	7.17962e+08	20540	15845.9	15895.5	11858	15176.6	8334.95
Valine/betaine	2.21214e+08	3.6848e+08	4.46184e+08	4.54493e+08	3.39621e+08	3.8973e+08	15448.6	23299.4	35957.3	94857.7	89551.1	172071
Nicotinate	3.83487e+09	4.29707e+09	4.07767e+09	3.97267e+09	4.05409e+09	4.47556e+09	16797730	1.93986e+07	1.6163e+07	2.0221e+07	20118300	25821590
Pyroglutamic acid	1.61837e+07	1.87573e+07	1.6286e+07	1.87453e+07	1.10791e+07	2.73207e+07	37377.5	44589.1	41096.2	44113.5	46644.1	54931.9
Ornithine	741230	1.87266e+06	1.92974e+06	2.06573e+06	1.62806e+06	4.28124e+06	451.182	483.039	640.401	564.351	774.048	758.419
Malate	1.37535e+10	1.48269e+10	1.73771e+10	1.65092e+10	1.56488e+10	1.59254e+10	645562	427971	332823	330516	302734	297361
Adenine	7.07545e+08	7.73755e+08	9.91712e+08	1.03172e+09	8.16819e+08	1.1124e+09	124593	71912.5	37970.4	33128.2	29434.3	24920.9
Hydroxybenzoate	739056	983827	703882	652846	809070	704387	11734.7	15351.9	9698.98	12075	11181.5	14093.6
alpha-Ketoglutarate	1.44254e+07	2.51757e+07	1.8704e+07	2.14793e+07	1.2321e+07	1.94913e+07	284226	271438	239316	264617	215989	289849
Glutamate	2.29294e+08	1.72926e+08	1.47777e+08	2.3841e+08	1.27284e+08	3.94519e+08	302504	342605	330764	410128	387690	517700
2-hydroxyglutaric acid	5.18001e+08	4.74509e+08	2.99222e+08	2.451e+08	1.94266e+08	3.07064e+08	493270	523283	466773	499251	463458	538382
Orotate	129676	184099	351119	99013.7	618156	209696	36962.1	40844	29349.7	34938.5	34093.4	44872.6
Allantoin	193225	308266	380610	347261	371455	535791	267.759	301.652	162.36	362.84	173.789	36.2127
sn-Glycerol 3-phosphate	1.82252e+08	1.67163e+08	1.91572e+08	1.90259e+08	1.87922e+08	3.19896e+08	30812.8	36580.8	29068.9	34580.6	35965.6	35032
N-Acetylornithine	388244	814053	736525	516894	528166	1.32634e+06	706.556	570.276	873.302	481.933	757.291	598.447
tricarballylic acid	1.45428e+08	1.11738e+08	4.75293e+07	2.49065e+08	4.0252e+07	3.34134e+07	7.18483e+06	8.09728e+06	6647560	8.33587e+06	7850220	10023760
N-Carbamoyl-L-aspartate	1.00787e+06	1.52948e+06	1.71458e+06	2.14469e+06	2.33115e+06	1.24099e+06	273.863	400.266	269.329	400.263	263.953	495.92
N-Acetylglutamate	8.91077e+07	1.06852e+08	7.98495e+07	7.68173e+07	7.45116e+07	1.32829e+08	18035.4	13299.8	16002.6	12392.6	13315.9	10236.8
Citrate/isocitrate	4.91782e+09	4.91732e+09	1.24948e+10	1.22127e+10	1.28126e+10	1.58211e+10	1.72654e+07	8.55961e+06	6.89505e+06	5.51958e+06	4451960	4.284e+06
2-Dehydro-D-gluconate	3.45875e+07	5.96585e+07	4.19672e+07	4.02968e+07	2.96202e+07	5.14769e+07	100339	126977	111799	145271	132987	163717
N-Acetylglucosamine 1/6-phosphate	1.02606e+07	1.25443e+07	1.68267e+07	1.98869e+07	2.12997e+07	2.48489e+07	111.853	88.5821	131.95	124.409	193.558	81.748
S-Adenosyl-L-methioninamine	1.22497e+06	1.76233e+06	2.46428e+06	2.8802e+06	2.53427e+06	6.28261e+06	2109.29	1361.97	2137.06	2174.81	2075.6	3171.46
IDP	6.54054e+06	4.68095e+06	2.28541e+06	397928	1.76408e+06	1.57807e+06	0	13.0976	0	0	0	0
dUTP	4.64584e+07	1.1178e+08	8.58355e+07	8.17756e+07	8.61252e+07	8.28828e+07	108468	1835.17	46.9148	3.98668	28.5891	50.6888
UDP-glucose	5.46423e+08	3.50688e+08	4.29209e+08	4.85231e+08	3.16684e+08	6.52345e+08	2949.65	2557.16	47.7751	0	0	27.1282
UDP-glucuronate	1.41855e+06	4.56497e+07	4.95758e+08	9.31499e+08	7.61002e+08	6.89252e+08	1.57204e+06	94261.8	74008.1	16760.8	2531.12	2546.69
UDP-N-acetylglucosamine	8.13477e+07	5.56222e+07	9.75136e+07	1.07774e+08	8.56044e+07	1.49981e+08	19.5233	0	0	0	0	0
6-Phospho-D-gluconate	8.59577e+08	8.87982e+08	6.95336e+08	1.04053e+09	9.07205e+08	6.09963e+08	86947.3	18410.1	13391.3	8897.09	4557.12	8241.7

## Sheet: stats
Type	Whole Cell	Whole Cell	Supernatant	Supernatant		Whole Cell	Whole Cell	Supernatant	Supernatant		Whole Cell	Whole Cell	Supernatant	Supernatant		Whole Cell	Whole Cell	Supernatant	Supernatant
Strain	1495	1496	1495	1496		1495	1496	1495	1496		1495	1496	1495	1496		1495	1496	1495	1496
No. of samples	3	3	3	3		3	3	3	3		3	3	3	3		3	3	3	3
OD/uL	0.7764	0.752133	300	300		0.0294129	0.0183957	0	0		0.0169816	0.0106208	0	0		0.0378837	0.0244581	0	0
	Average					Standard deviation					Standard error					CV
Uracil	1.53758e+08	2.09472e+08	6976.92	1178.64		4.83578e+07	3.44104e+07	2989.59	1008.23		2.79194e+07	1.98669e+07	1726.04	582.103		0.314505	0.164272	0.428497	0.855422
Succinate/Methylmalonate	4.69912e+09	3.00698e+09	136692	115395		8.99382e+08	1.11489e+08	16072.5	32045.4		5.19258e+08	6.43682e+07	9279.47	18501.4		0.191394	0.0370767	0.117582	0.277701
Homoserine/Threonine	1.0439e+07	1.11642e+07	4094.91	3793.93		1.90493e+06	1.74861e+06	689.878	938.414		1.09981e+06	1.00956e+06	398.301	541.794		0.182481	0.156627	0.168472	0.247346
Thymine	1.20541e+07	1.42771e+07	42809.8	46892.4		2.39397e+06	5.5169e+06	8868.9	6288.98		1.38216e+06	3.18519e+06	5120.46	3630.94		0.198603	0.386416	0.20717	0.134115
Leucine/Isoleucine	1.08252e+08	1.35094e+08	8334.97	25248		2.96559e+07	1.02246e+07	1551.83	8674.45		1.71218e+07	5.90317e+06	895.949	5008.19		0.273953	0.0756848	0.186183	0.34357
Hypoxanthine	1.09017e+08	1.10917e+08	3751.74	2259.33		1.04819e+07	1.27998e+07	2411.03	1764.73		6.05171e+06	7.38997e+06	1392.01	1018.87		0.0961491	0.1154	0.642644	0.781084
Salicylate	3.67977e+06	3.66135e+06	14312.7	15518.4		145141	151163	2567.12	1713.88		83797	87274.1	1482.13	989.51		0.0394429	0.0412862	0.179359	0.110442
Acetylphosphate	2.02196e+08	1.47492e+08	2148.97	2274.17		9.08007e+06	5.61526e+07	635.001	514.737		5.24238e+06	3.24197e+07	366.618	297.184		0.0449072	0.380715	0.29549	0.226341
Histidinol	2.04643e+06	4.23347e+06	1552.44	1170.84		1.29292e+06	1.07426e+06	413.715	233.311		746466	620223	238.858	134.702		0.631791	0.253753	0.266493	0.199268
Lysine	2.77075e+06	3.91796e+06	100	100		709174	497071	0	0		409442	286984	0	0		0.25595	0.12687	0	0
Mevalonate	1.67033e+08	1.93015e+08	426239	636832		2.95534e+07	7.39163e+06	45364.4	116244		1.70626e+07	4.26756e+06	26191.2	67113.4		0.176931	0.0382956	0.10643	0.182535
Methionine	6.4092e+06	9.13933e+06	100	100		1.82883e+06	636732	0	0		1.05588e+06	367617	0	0		0.285345	0.0696694	0	0
xylose	4.0963e+08	4.63906e+08	1.46575e+06	1.44427e+06		1.02999e+08	1.05051e+08	144224	206756		5.94666e+07	6.06511e+07	83267.6	119370		0.251444	0.226449	0.098396	0.143155
Guanine	2.80045e+07	3.58497e+07	2168.74	1430.04		1.69015e+06	3.63875e+06	1145.88	162.328		975811	2.10084e+06	661.577	93.72		0.0603529	0.1015	0.528365	0.113513
Xanthine	596650	572602	37.3703	12.6784		270548	253288	47.3539	21.9596		156201	146236	27.3398	12.6784		0.453445	0.442345	1.26715	1.73205
Histidine	4.72934e+06	5.64097e+06	11.8928	15.9919		375987	939588	2.95977	4.55042		217076	542472	1.70882	2.62718		0.0795009	0.166565	0.248871	0.284545
Indole-3-carboxylate	17433.9	11525.2	1371.61	1498.27		10179.8	6160.95	169.955	268.819		5877.33	3557.03	98.1236	155.203		0.583909	0.534564	0.123909	0.17942
2-Aminoadipate	1.46815e+07	1.54611e+07	138862	149017		4.1974e+06	3.47179e+06	18326	19485.6		2.42337e+06	2.00444e+06	10580.5	11250		0.285897	0.22455	0.131973	0.130761
Phenylpyruvate	2.36615e+07	2.20822e+07	16440.2	20684		8.97185e+06	4.28104e+06	3028.94	3684		5.1799e+06	2.47166e+06	1748.76	2126.96		0.379175	0.193868	0.18424	0.178108
Phenylalanine	1.95124e+08	2.42082e+08	7820.69	11522.3		3.73863e+07	2.25241e+07	489.218	2919.12		2.1585e+07	1.30043e+07	282.45	1685.35		0.191603	0.0930433	0.0625543	0.253346
Phenyllactic acid	3.04608e+08	2.85362e+08	197095	227669		2.21768e+07	1.77226e+07	32828.3	29606.8		1.28038e+07	1.02322e+07	18953.4	17093.5		0.0728043	0.0621057	0.166561	0.130044
D-Glyceraldehdye 3-phosphate	1.79782e+09	2.01942e+09	46337.2	44550.8		1.68922e+08	8.95371e+07	8886.46	7531.51		9.75269e+07	5.16943e+07	5130.6	4348.32		0.093959	0.044338	0.191778	0.169054
Aconitate	1.32796e+08	2.12285e+08	231909	248113		7.83093e+07	6.50611e+07	35127.2	62360.3		4.52119e+07	3.75631e+07	20280.7	36003.7		0.589695	0.30648	0.15147	0.251339
Citrulline	6.02616e+06	1.00448e+07	6578.94	7951.28		1.70371e+06	4.0891e+06	622.426	537.418		983638	2.36084e+06	359.358	310.278		0.282719	0.407087	0.0946088	0.0675889
2-Isopropylmalate	4.7723e+09	6.10438e+09	2.45021e+06	2.86415e+06		1.0493e+09	1.55905e+09	321044	558259		6.05813e+08	9.00118e+08	185355	322311		0.219873	0.255399	0.131027	0.194913
Tyrosine	2.94861e+07	3.75887e+07	104.897	32.8997		4.75089e+06	3.34703e+06	92.3715	35.972		2.74292e+06	1.93241e+06	53.3307	20.7685		0.161123	0.0890436	0.880592	1.09338
3-Phosphoglycerate	1.27303e+09	2.25706e+09	187137	55856.2		9.17383e+07	1.48946e+09	158093	3986.13		5.29652e+07	8.59941e+08	91275.1	2301.39		0.0720627	0.659911	0.844801	0.0713641
Tryptophan	4.68799e+07	7.31505e+07	2301.16	4142.39		1.40229e+07	6.93945e+06	359.601	1292.87		8.09613e+06	4.00649e+06	207.615	746.437		0.299124	0.0948654	0.156269	0.312107
Deoxyribose phosphate	1.14139e+08	1.38353e+08	15646.3	20967.7		1.34069e+07	1.23007e+07	1857.92	1977.26		7.7405e+06	7.10183e+06	1072.67	1141.57		0.117461	0.0889086	0.118745	0.0943002
Ribose phosphate	1.42095e+09	1.63735e+09	264704	346377		1.17682e+08	1.78675e+08	31262.3	74342.6		6.79438e+07	1.03158e+08	18049.3	42921.7		0.0828191	0.109125	0.118103	0.214629
Cystine	1.41954e+07	2.2433e+07	100	100		5.85533e+06	1.23293e+07	0	0		3.38058e+06	7.11833e+06	0	0		0.412482	0.549605	0	0
Uridine	1.78456e+07	2.28837e+07	2705.4	1109.55		3.45563e+06	3.53877e+06	3377.38	771.271		1.99511e+06	2.04311e+06	1949.93	445.294		0.19364	0.154642	1.24838	0.695122
6-Phospho-D-gluconolactone	8.29904e+06	7.73744e+06	221.338	276.112		2.37547e+06	2.74248e+06	58.9733	63.8904		1.37148e+06	1.58337e+06	34.0482	36.8872		0.286234	0.354443	0.26644	0.231393
Glucosamine phosphate	6.53181e+06	1.20953e+07	1257.01	1400.82		1.78544e+06	291596	261.681	328.393		1.03082e+06	168353	151.081	189.598		0.273345	0.0241083	0.208176	0.234429
S-Ribosyl-L-homocysteine	1.16572e+06	1.4787e+06	100	100		433220	529380	0	0		250120	305638	0	0		0.371633	0.358004	0	0
Adenosine	2.18488e+07	2.59661e+07	809.831	27.6139		4.7487e+06	1.17705e+06	1176.49	13.9143		2.74166e+06	679570	679.245	8.03341		0.217344	0.0453303	1.45276	0.503887
Inosine	1.09788e+08	1.15306e+08	330.506	414.177		1.26663e+07	1.18376e+07	153.285	213.225		7.31292e+06	6.83441e+06	88.4989	123.105		0.115371	0.102662	0.463787	0.514816
Guanosine	3.29918e+07	6.68379e+07	101.756	139.015		1.78442e+07	7.04345e+06	14.5432	76.959		1.03023e+07	4.06654e+06	8.3965	44.4323		0.540868	0.105381	0.142922	0.553603
Xanthosine	1.99673e+07	3.693e+07	8145.49	8297.31		5.34866e+06	3.02295e+06	1922.8	498.032		3.08805e+06	1.7453e+06	1110.13	287.539		0.26787	0.0818563	0.236058	0.0600233
Octulose 8/1P	9.59066e+06	1.07453e+07	220.996	455.253		1.59156e+06	1.34705e+06	146.755	134.481		918890	777721	84.729	77.6428		0.165949	0.125362	0.664061	0.295399
CMP	5.81645e+06	8.61016e+06	100	100		990914	1.65469e+06	0	0		572105	955336	0	0		0.170364	0.192179	0	0
UMP	6.93578e+06	1.18307e+07	100	100		1.93177e+06	2.24077e+06	0	0		1.11531e+06	1.29371e+06	0	0		0.278522	0.189403	0	0
AICAR	5.05826e+07	6.9899e+07	21.3442	34.3665		6.7165e+06	6.98477e+06	16.979	3.42248		3.87777e+06	4.03266e+06	9.80282	1.97597		0.132783	0.0999266	0.795484	0.0995876
Fructose 1_6-bisphosphate	2.91098e+10	3.15392e+10	4.43033e+06	28379.1		3.8852e+09	1.19338e+09	6.35762e+06	21688.9		2.24312e+09	6.88997e+08	3.67057e+06	12522.1		0.133467	0.0378379	1.43502	0.764256
Trehalose/Sucrose	5.94287e+06	6.34078e+06	29176.7	31382.6		222103	1.15153e+06	3995.46	3273.34		128231	664837	2306.78	1889.86		0.0373731	0.181607	0.13694	0.104304
AMP/dGMP	2.13989e+07	2.4587e+07	100	100		2.92954e+06	7.76515e+06	0	0		1.69137e+06	4.48321e+06	0	0		0.136901	0.315823	0	0
IMP	1.17139e+06	1.71845e+06	100	100		97235.9	1.10206e+06	0	0		56139.1	636273	0	0		0.0830088	0.641308	0	0
Sedoheptoluse bisphosphate	1.17936e+09	1.31636e+09	163399	34.7581		1.49085e+08	5.03057e+07	253764	31.3079		8.60742e+07	2.9044e+07	146511	18.0756		0.126412	0.0382156	1.55304	0.900736
dTDP	3.5157e+06	2.20386e+06	100	100		589499	330425	0	0		340348	190771	0	0		0.167676	0.14993	0	0
FMN	6.21902e+07	5.43106e+07	2974.25	1200.05		5.12832e+06	4.0543e+06	2593.55	384.301		2.96084e+06	2.34075e+06	1497.39	221.876		0.0824619	0.0746503	0.872001	0.320237
NAD+	5.3006e+07	6.56145e+07	100	100		8.87336e+06	3.0483e+07	0	0		5.12304e+06	1.75994e+07	0	0		0.167403	0.464577	0	0
NADH	1.66677e+07	1.03676e+07	100	100		5.5172e+06	1.73838e+06	0	0		3.18536e+06	1.00365e+06	0	0		0.331012	0.167674	0	0
Dephospho-CoA	6.92633e+06	7.84476e+06	179.368	10.7584		662826	1.30861e+06	285.284	18.6341		382683	755529	164.709	10.7584		0.0956965	0.166814	1.5905	1.73205
NADP+	2.69449e+08	2.39044e+08	4178.35	13.1934		7.01737e+07	5.39513e+07	7207.07	12.7586		4.05148e+07	3.11488e+07	4161	7.36618		0.260434	0.225697	1.72486	0.967048
FAD	5.01053e+07	3.86853e+07	380.898	391.376		6.66669e+06	405944	226.188	320.892		3.84901e+06	234372	130.59	185.267		0.133054	0.0104935	0.593828	0.819907
Pyruvate	2.22745e+09	1.29483e+09	188688	229811		1.55959e+09	1.3482e+09	35730.2	15334.1		9.00428e+08	7.78386e+08	20628.8	8853.17		0.700167	1.04122	0.189361	0.0667249
Alanine/Sarcosine	4.02339e+07	5.43294e+07	417.746	268.288		1.3449e+07	1.07744e+07	314.219	132.827		7.76481e+06	6.22062e+06	181.414	76.6877		0.334272	0.198317	0.752177	0.495092
Fumarate	7.20005e+08	7.4231e+08	17427.1	11789.8		9.74313e+07	4.59176e+07	2695.95	3421.31		5.6252e+07	2.65105e+07	1556.51	1975.3		0.13532	0.0618577	0.154698	0.290192
Valine/betaine	3.45293e+08	3.94615e+08	24901.8	118827		1.14264e+08	5.75918e+07	10347.8	46187.1		6.59701e+07	3.32507e+07	5974.31	26666.1		0.330918	0.145944	0.415546	0.388694
Nicotinate	4.06987e+09	4.16744e+09	1.74531e+07	2.20536e+07		2.31197e+08	2.69928e+08	1.71446e+06	3.26355e+06		1.33482e+08	1.55843e+08	989843	1.88421e+06		0.056807	0.0647706	0.0982323	0.147983
Pyroglutamic acid	1.70757e+07	1.90483e+07	41020.9	48563.2		1.45723e+06	8.12502e+06	3606.37	5658.8		841333	4.69098e+06	2082.14	3267.11		0.0853396	0.426547	0.0879154	0.116524
Ornithine	1.51454e+06	2.65834e+06	524.874	698.939		670315	1.42241e+06	101.309	116.819		387007	821227	58.491	67.4453		0.442586	0.535073	0.193017	0.167137
Malate	1.53192e+10	1.60278e+10	468785	310203		1.86129e+09	4.39228e+08	160314	17794.8		1.07461e+09	2.53589e+08	92557.5	10273.8		0.121501	0.0274042	0.341978	0.0573648
Adenine	8.24337e+08	9.86981e+08	78158.7	29161.1		1.48683e+08	1.52787e+08	43647.9	4110.5		8.58421e+07	8.82114e+07	25200.1	2373.2		0.180367	0.154802	0.558452	0.140958
Hydroxybenzoate	808922	722101	12261.9	12450		152490	79603.9	2863.11	1491.82		88040.2	45959.3	1653.02	861.305		0.18851	0.110239	0.233497	0.119825
alpha-Ketoglutarate	1.9435e+07	1.77639e+07	264993	256818		5.41232e+06	4.81734e+06	23137.8	37542.5		3.12481e+06	2.78129e+06	13358.6	21675.2		0.278483	0.271188	0.0873146	0.146183
Glutamate	1.83333e+08	2.53404e+08	325291	438506		4.17427e+07	1.34247e+08	20602.7	69495.4		2.41001e+07	7.75073e+07	11895	40123.2		0.227688	0.529772	0.0633363	0.158482
2-hydroxyglutaric acid	4.30577e+08	2.4881e+08	494442	500364		1.15817e+08	5.64904e+07	28273.2	37474.2		6.68669e+07	3.26147e+07	16323.6	21635.7		0.268981	0.227043	0.0571821	0.074894
Orotate	221631	308955	35718.6	37968.1		115394	273435	5847.19	5994.32		66622.6	157868	3375.88	3460.82		0.520656	0.88503	0.163702	0.157878
Allantoin	294034	418169	243.924	190.947		94499.5	102579	72.6408	163.988		54559.3	59224.2	41.9392	94.6787		0.32139	0.245306	0.297801	0.858815
sn-Glycerol 3-phosphate	1.80329e+08	2.32692e+08	32154.2	35192.7		1.23175e+07	7.55296e+07	3931.5	706.337		7.1115e+06	4.3607e+07	2269.85	407.804		0.0683055	0.32459	0.12227	0.0200706
N-Acetylornithine	646274	790466	716.711	612.557		226798	464113	151.768	138.22		130942	267956	87.6233	79.8015		0.350931	0.587139	0.211756	0.225645
tricarballylic acid	1.01565e+08	1.07577e+08	7.30989e+06	8.73662e+06		4.97356e+07	1.2258e+08	732908	1.14084e+06		2.87149e+07	7.07718e+07	423145	658665		0.489693	1.13947	0.100262	0.130582
N-Carbamoyl-L-aspartate	1.41731e+06	1.90561e+06	314.486	386.712		366463	583077	74.3224	116.576		211578	336640	42.91	67.305		0.258562	0.305979	0.23633	0.301454
N-Acetylglutamate	9.19364e+07	9.47193e+07	15779.3	11981.8		1.37216e+07	3.30241e+07	2375.7	1580.13		7.92219e+06	1.90665e+07	1371.61	912.289		0.149251	0.348652	0.150558	0.131878
Citrate/isocitrate	7.44333e+09	1.36155e+10	1.09067e+07	4.75185e+06		4.37474e+09	1.93353e+09	5.56934e+06	670162		2.52576e+09	1.11632e+09	3.21546e+06	386918		0.587739	0.14201	0.510635	0.141032
2-Dehydro-D-gluconate	4.54044e+07	4.04646e+07	113039	147325		1.28841e+07	1.09293e+07	13362.2	15467.4		7.43862e+06	6.31003e+06	7714.69	8930.13		0.283762	0.270095	0.11821	0.104989
N-Acetylglucosamine 1/6-phosphate	1.32106e+07	2.20118e+07	110.795	133.238		3.33337e+06	2.55651e+06	21.7032	56.4255		1.92452e+06	1.476e+06	12.5303	32.5773		0.252326	0.116142	0.195886	0.423493
S-Adenosyl-L-methioninamine	1.81719e+06	3.89903e+06	1869.44	2473.96		621472	2.07148e+06	439.699	606.089		358807	1.19597e+06	253.86	349.926		0.341996	0.531281	0.235203	0.244988
IDP	4.5023e+06	1.24669e+06	4.36586	100		2.13318e+06	740914	7.56189	0		1.23159e+06	427767	4.36586	0		0.473798	0.594303	1.73205	0
dUTP	8.13579e+07	8.35945e+07	36783.4	27.7549		3.28901e+07	2.26047e+06	62087.3	23.3622		1.89891e+07	1.30508e+06	35846.1	13.4882		0.404264	0.0270408	1.68791	0.841735
UDP-glucose	4.42107e+08	4.84753e+08	1851.53	9.04274		9.85028e+07	1.67831e+08	1574.38	15.6625		5.68706e+07	9.68972e+07	908.967	9.04274		0.222803	0.346219	0.850311	1.73205
UDP-glucuronate	1.80942e+08	7.93917e+08	580102	7279.53		2.73534e+08	1.24433e+08	859100	8211.01		1.57925e+08	7.18413e+07	496002	4740.63		1.51172	0.156733	1.48095	1.12796
UDP-N-acetylglucosamine	7.81612e+07	1.14453e+08	6.50778	100		2.11267e+07	3.27041e+07	11.2718	0		1.21975e+07	1.88817e+07	6.50778	0		0.270297	0.285742	1.73205	0
6-Phospho-D-gluconate	8.14298e+08	8.52567e+08	39582.9	7231.97		1.03998e+08	2.20423e+08	41095.5	2339.55		6.00435e+07	1.27262e+08	23726.5	1350.74		0.127715	0.258541	1.03821	0.323501

## Sheet: fold change
	1495/1496		Whole Cell/Supernatant
	Whole Cell	Supernatant	1495	1496
	Fold Change
Uracil	0.734028	5.91949	22038.1	177724
Succinate/Methylmalonate	1.56273	1.18456	34377.4	26058.1
Homoserine/Threonine	0.935046	1.07933	2549.26	2942.64
Thymine	0.844294	0.912938	281.572	304.465
Leucine/Isoleucine	0.801305	0.330124	12987.7	5350.69
Hypoxanthine	0.982872	1.66055	29057.7	49092.7
Salicylate	1.00503	0.922307	257.098	235.936
Acetylphosphate	1.37089	0.944951	94089.7	64855.6
Histidinol	0.483393	1.32592	1318.2	3615.75
Lysine	0.707191	1	27707.5	39179.6
Mevalonate	0.865388	0.669312	391.876	303.087
Methionine	0.701277	1	64092	91393.3
xylose	0.883003	1.01487	279.468	321.203
Guanine	0.781163	1.51656	12912.8	25069.1
Xanthine	1.042	2.94756	15965.9	45163.7
Histidine	0.838391	0.743675	397665	352739
Indole-3-carboxylate	1.51268	0.915463	12.7105	7.69232
2-Aminoadipate	0.94958	0.931854	105.727	103.754
Phenylpyruvate	1.07152	0.794828	1439.24	1067.6
Phenylalanine	0.806024	0.678747	24949.7	21009.9
Phenyllactic acid	1.06744	0.865708	1545.49	1253.41
D-Glyceraldehdye 3-phosphate	0.890268	1.0401	38798.7	45328.4
Aconitate	0.625556	0.934691	572.623	855.6
Citrulline	0.599929	0.827407	915.977	1263.29
2-Isopropylmalate	0.781784	0.855476	1947.71	2131.3
Tyrosine	0.784441	3.18839	281095	1.14252e+06
3-Phosphoglycerate	0.564022	3.35033	6802.7	40408.5
Tryptophan	0.640869	0.555515	20372.3	17659
Deoxyribose phosphate	0.824988	0.746211	7294.96	6598.37
Ribose phosphate	0.86784	0.764209	5368.08	4727.06
Cystine	0.632789	1	141954	224330
Uridine	0.779841	2.43829	6596.3	20624.3
6-Phospho-D-gluconolactone	1.07258	0.801622	37495	28022.8
Glucosamine phosphate	0.540029	0.897343	5196.29	8634.45
S-Ribosyl-L-homocysteine	0.788342	1	11657.2	14787
Adenosine	0.841436	29.327	26979.4	940328
Inosine	0.95215	0.797984	332182	278397
Guanosine	0.493608	0.731978	324225	480797
Xanthosine	0.540681	0.981703	2451.34	4450.84
Octulose 8/1P	0.892544	0.485435	43397.4	23602.9
CMP	0.675534	1	58164.5	86101.6
UMP	0.586254	1	69357.8	118307
AICAR	0.723653	0.621075	2.36985e+06	2.03392e+06
Fructose 1_6-bisphosphate	0.922972	156.113	6570.56	1.11135e+06
Trehalose/Sucrose	0.937245	0.929709	203.686	202.048
AMP/dGMP	0.870331	1	213989	245870
IMP	0.681656	1	11713.9	17184.5
Sedoheptoluse bisphosphate	0.895919	4701.01	7217.66	3.78721e+07
dTDP	1.59524	1	35157	22038.6
FMN	1.14508	2.47844	20909.6	45256.9
NAD+	0.80784	1	530060	656145
NADH	1.60767	1	166677	103676
Dephospho-CoA	0.882924	16.6724	38615.2	729176
NADP+	1.12719	316.701	64486.9	1.81185e+07
FAD	1.2952	0.97323	131545	98844.6
Pyruvate	1.72026	0.821054	11805	5634.32
Alanine/Sarcosine	0.740554	1.55708	96311.7	202504
Fumarate	0.969952	1.47815	41315.1	62961.9
Valine/betaine	0.875013	0.209564	13866.2	3320.93
Nicotinate	0.976587	0.791394	233.189	188.969
Pyroglutamic acid	0.896439	0.844693	416.267	392.239
Ornithine	0.569731	0.750958	2885.53	3803.4
Malate	0.955787	1.51122	32678.4	51668.7
Adenine	0.835211	2.68024	10547	33845.8
Hydroxybenzoate	1.12023	0.984886	65.9705	57.9999
alpha-Ketoglutarate	1.09407	1.03183	73.3415	69.169
Glutamate	0.723478	0.741816	563.596	577.881
2-hydroxyglutaric acid	1.73055	0.988165	870.835	497.258
Orotate	0.717358	0.940752	6.20492	8.13722
Allantoin	0.703146	1.27744	1205.43	2189.97
sn-Glycerol 3-phosphate	0.774968	0.91366	5608.27	6611.95
N-Acetylornithine	0.817586	1.17003	901.722	1290.44
tricarballylic acid	0.944113	0.836696	13.8942	12.3133
N-Carbamoyl-L-aspartate	0.743758	0.813232	4506.76	4927.73
N-Acetylglutamate	0.970619	1.31694	5826.4	7905.29
Citrate/isocitrate	0.546682	2.29525	682.456	2865.3
2-Dehydro-D-gluconate	1.12208	0.767273	401.672	274.662
N-Acetylglucosamine 1/6-phosphate	0.600157	0.831554	119234	165207
S-Adenosyl-L-methioninamine	0.466063	0.755648	972.052	1576.03
IDP	3.61139	0.0436586	1.03125e+06	12466.9
dUTP	0.973245	1325.3	2211.81	3.01189e+06
UDP-glucose	0.912024	204.753	238779	5.36069e+07
UDP-glucuronate	0.227911	79.6895	311.914	109062
UDP-N-acetylglucosamine	0.682908	0.0650778	1.20104e+07	1.14453e+06
6-Phospho-D-gluconate	0.955114	5.47332	20572	117889

## Sheet: p-values
	1495/1496		Whole Cell/Supernatant
	Whole Cell	Supernatant	1495	1496
	p-value
Uracil	0.186873	0.0659225	0.031428	0.00887564
Succinate/Methylmalonate	0.0804913	0.380457	0.011992	0.000457946
Homoserine/Threonine	0.652738	0.679566	0.0109268	0.00808381
Thymine	0.571707	0.554545	0.0129833	0.0466249
Leucine/Isoleucine	0.253356	0.0733176	0.0241191	0.00190464
Hypoxanthine	0.852406	0.439902	0.00306759	0.00440991
Salicylate	0.886399	0.54088	0.000520353	0.000571705
Acetylphosphate	0.231501	0.804444	0.000671556	0.0450745
Histidinol	0.0895528	0.254077	0.111422	0.0208075
Lysine	0.0911617	#DIV/0!	0.0211467	0.00532252
Mevalonate	0.264328	0.0731762	0.010326	0.000490318
Methionine	0.110317	#DIV/0!	0.0260834	0.00161403
xylose	0.557602	0.890645	0.0205734	0.0167682
Guanine	0.046926	0.380315	0.00121213	0.00341677
Xanthine	0.91595	0.476054	0.0622173	0.0594673
Histidine	0.229212	0.271537	0.00210018	0.00912167
Indole-3-carboxylate	0.447836	0.534745	0.111825	0.105899
2-Aminoadipate	0.816843	0.546875	0.026661	0.0167056
Phenylpyruvate	0.801826	0.200734	0.0447914	0.0123202
Phenylalanine	0.151306	0.155865	0.012018	0.00287353
Phenyllactic acid	0.308364	0.29773	0.0017644	0.00128524
D-Glyceraldehdye 3-phosphate	0.137057	0.803996	0.00292999	0.000654673
Aconitate	0.249892	0.719973	0.0992958	0.029979
Citrulline	0.224937	0.0456798	0.0256776	0.0511219
2-Isopropylmalate	0.295596	0.342308	0.0157511	0.0210776
Tyrosine	0.0804287	0.309767	0.00854286	0.00263249
3-Phosphoglycerate	0.370943	0.286913	0.00172699	0.119664
Tryptophan	0.0640464	0.12376	0.0285565	0.00298672
Deoxyribose phosphate	0.0829738	0.0275159	0.00456881	0.00262534
Ribose phosphate	0.165758	0.188312	0.00227937	0.00394757
Cystine	0.376088	#DIV/0!	0.0523041	0.0876525
Uridine	0.152502	0.501708	0.0122729	0.00787803
6-Phospho-D-gluconolactone	0.802136	0.336892	0.0262411	0.0394199
Glucosamine phosphate	0.0299113	0.586476	0.0240213	0.000193722
S-Ribosyl-L-homocysteine	0.474054	#DIV/0!	0.0430836	0.0401659
Adenosine	0.269257	0.368564	0.0153848	0.000684243
Inosine	0.610948	0.613225	0.00440751	0.00349481
Guanosine	0.066144	0.491547	0.0852314	0.00368131
Xanthosine	0.0154351	0.905511	0.0231111	0.00222703
Octulose 8/1P	0.393179	0.11168	0.00905564	0.00519817
CMP	0.0800639	#DIV/0!	0.00953646	0.0120881
UMP	0.046841	#DIV/0!	0.0248965	0.0117476
AICAR	0.026054	0.314242	0.00582579	0.00331192
Fructose 1_6-bisphosphate	0.3943	0.353237	0.00588712	0.000476896
Trehalose/Sucrose	0.612617	0.502018	0.000468078	0.0109213
AMP/dGMP	0.560841	#DIV/0!	0.00618939	0.0316767
IMP	0.480786	#DIV/0!	0.00228894	0.114102
Sedoheptoluse bisphosphate	0.248	0.380853	0.00528584	0.000486457
dTDP	0.0407085	#DIV/0!	0.00924206	0.00740982
FMN	0.108803	0.357547	0.00225919	0.00185248
NAD+	0.553496	#DIV/0!	0.00921234	0.0650073
NADH	0.178572	#DIV/0!	0.0346367	0.00924177
Dephospho-CoA	0.358435	0.413683	0.00303885	0.00914854
NADP+	0.585885	0.422266	0.0218704	0.0165591
FAD	0.096758	0.965585	0.00584944	3.67028e-05
Pyruvate	0.477953	0.174017	0.131871	0.238175
Alanine/Sarcosine	0.23273	0.508824	0.035287	0.0128577
Fumarate	0.744774	0.092137	0.00604883	0.00127306
Valine/betaine	0.552811	0.0656455	0.0346226	0.00702936
Nicotinate	0.659779	0.11864	0.0010826	0.00140838
Pyroglutamic acid	0.716941	0.135978	0.00243031	0.0558959
Ornithine	0.301097	0.12441	0.0595617	0.0836746
Malate	0.580921	0.227701	0.00488506	0.000250245
Adenine	0.256936	0.19031	0.0106728	0.00789389
Hydroxybenzoate	0.446068	0.925933	0.0119712	0.00415731
alpha-Ketoglutarate	0.710213	0.767279	0.0255546	0.0243159
Glutamate	0.466049	0.0958015	0.0169037	0.0824355
2-hydroxyglutaric acid	0.0951614	0.838497	0.0233298	0.0168181
Orotate	0.649138	0.665938	0.107634	0.228155
Allantoin	0.198502	0.647081	0.0328003	0.0194914
sn-Glycerol 3-phosphate	0.352436	0.311544	0.00155214	0.0333811
N-Acetylornithine	0.662861	0.429527	0.0387654	0.0983955
tricarballylic acid	0.942833	0.154741	0.0815797	0.297332
N-Carbamoyl-L-aspartate	0.298289	0.425107	0.0215758	0.0298305
N-Acetylglutamate	0.902285	0.0923337	0.00734614	0.0382211
Citrate/isocitrate	0.119437	0.194168	0.0986848	0.00665983
2-Dehydro-D-gluconate	0.639877	0.0450042	0.0259298	0.0236301
N-Acetylglucosamine 1/6-phosphate	0.0247932	0.57276	0.0205706	0.00446629
S-Adenosyl-L-methioninamine	0.218216	0.241007	0.0369174	0.0826891
IDP	0.105801	0.42265	0.067356	0.100326
dUTP	0.917107	0.413006	0.0504357	0.000243647
UDP-glucose	0.727846	0.179865	0.0161475	0.0377102
UDP-glucuronate	0.0431537	0.367484	0.371721	0.0080893
UDP-N-acetylglucosamine	0.193571	0.42265	0.0234984	0.0261531
6-Phospho-D-gluconate	0.804166	0.305772	0.00539364	0.0215634

## Sheet: heatmap
	Whole Cell 1495/1496	Supernatant 1495/1496	1495 Whole Cell/Supernatant	1496 Whole Cell/Supernatant	Whole Cell 1495/1496 p-value	Supernatant 1495/1496 p-value	1495 Whole Cell/Supernatant p-value	1496 Whole Cell/Supernatant p-value
2-Aminoadipate	0.94958	0.931854	105.727	103.754	0.816843	0.546875	0.026661	0.0167056
2-Dehydro-D-gluconate	1.12208	0.767273	401.672	274.662	0.639877	0.0450042	0.0259298	0.0236301
2-hydroxyglutaric acid	1.73055	0.988165	870.835	497.258	0.0951614	0.838497	0.0233298	0.0168181
2-Isopropylmalate	0.781784	0.855476	1947.71	2131.3	0.295596	0.342308	0.0157511	0.0210776
3-Phosphoglycerate	0.564022	3.35033	6802.7	40408.5	0.370943	0.286913	0.00172699	0.119664
6-Phospho-D-gluconate	0.955114	5.47332	20572	117889	0.804166	0.305772	0.00539364	0.0215634
6-Phospho-D-gluconolactone	1.07258	0.801622	37495	28022.8	0.802136	0.336892	0.0262411	0.0394199
Acetylphosphate	1.37089	0.944951	94089.7	64855.6	0.231501	0.804444	0.000671556	0.0450745
Aconitate	0.625556	0.934691	572.623	855.6	0.249892	0.719973	0.0992958	0.029979
Adenine	0.835211	2.68024	10547	33845.8	0.256936	0.19031	0.0106728	0.00789389
Adenosine	0.841436	29.327	26979.4	940328	0.269257	0.368564	0.0153848	0.000684243
AICAR	0.723653	0.621075	2.36985e+06	2.03392e+06	0.026054	0.314242	0.00582579	0.00331192
Alanine/Sarcosine	0.740554	1.55708	96311.7	202504	0.23273	0.508824	0.035287	0.0128577
Allantoin	0.703146	1.27744	1205.43	2189.97	0.198502	0.647081	0.0328003	0.0194914
alpha-Ketoglutarate	1.09407	1.03183	73.3415	69.169	0.710213	0.767279	0.0255546	0.0243159
AMP/dGMP	0.870331	1	213989	245870	0.560841	#DIV/0!	0.00618939	0.0316767
Citrate/isocitrate	0.546682	2.29525	682.456	2865.3	0.119437	0.194168	0.0986848	0.00665983
Citrulline	0.599929	0.827407	915.977	1263.29	0.224937	0.0456798	0.0256776	0.0511219
CMP	0.675534	1	58164.5	86101.6	0.0800639	#DIV/0!	0.00953646	0.0120881
Cystine	0.632789	1	141954	224330	0.376088	#DIV/0!	0.0523041	0.0876525
Deoxyribose phosphate	0.824988	0.746211	7294.96	6598.37	0.0829738	0.0275159	0.00456881	0.00262534
Dephospho-CoA	0.882924	16.6724	38615.2	729176	0.358435	0.413683	0.00303885	0.00914854
D-Glyceraldehdye 3-phosphate	0.890268	1.0401	38798.7	45328.4	0.137057	0.803996	0.00292999	0.000654673
dTDP	1.59524	1	35157	22038.6	0.0407085	#DIV/0!	0.00924206	0.00740982
dUTP	0.973245	1325.3	2211.81	3.01189e+06	0.917107	0.413006	0.0504357	0.000243647
FAD	1.2952	0.97323	131545	98844.6	0.096758	0.965585	0.00584944	3.67028e-05
FMN	1.14508	2.47844	20909.6	45256.9	0.108803	0.357547	0.00225919	0.00185248
Fructose 1_6-bisphosphate	0.922972	156.113	6570.56	1.11135e+06	0.3943	0.353237	0.00588712	0.000476896
Fumarate	0.969952	1.47815	41315.1	62961.9	0.744774	0.092137	0.00604883	0.00127306
Glucosamine phosphate	0.540029	0.897343	5196.29	8634.45	0.0299113	0.586476	0.0240213	0.000193722
Glutamate	0.723478	0.741816	563.596	577.881	0.466049	0.0958015	0.0169037	0.0824355
Guanine	0.781163	1.51656	12912.8	25069.1	0.046926	0.380315	0.00121213	0.00341677
Guanosine	0.493608	0.731978	324225	480797	0.066144	0.491547	0.0852314	0.00368131
Histidine	0.838391	0.743675	397665	352739	0.229212	0.271537	0.00210018	0.00912167
Histidinol	0.483393	1.32592	1318.2	3615.75	0.0895528	0.254077	0.111422	0.0208075
Homoserine/Threonine	0.935046	1.07933	2549.26	2942.64	0.652738	0.679566	0.0109268	0.00808381
Hydroxybenzoate	1.12023	0.984886	65.9705	57.9999	0.446068	0.925933	0.0119712	0.00415731
Hypoxanthine	0.982872	1.66055	29057.7	49092.7	0.852406	0.439902	0.00306759	0.00440991
IDP	3.61139	0.0436586	1.03125e+06	12466.9	0.105801	0.42265	0.067356	0.100326
IMP	0.681656	1	11713.9	17184.5	0.480786	#DIV/0!	0.00228894	0.114102
Indole-3-carboxylate	1.51268	0.915463	12.7105	7.69232	0.447836	0.534745	0.111825	0.105899
Inosine	0.95215	0.797984	332182	278397	0.610948	0.613225	0.00440751	0.00349481
Leucine/Isoleucine	0.801305	0.330124	12987.7	5350.69	0.253356	0.0733176	0.0241191	0.00190464
Lysine	0.707191	1	27707.5	39179.6	0.0911617	#DIV/0!	0.0211467	0.00532252
Malate	0.955787	1.51122	32678.4	51668.7	0.580921	0.227701	0.00488506	0.000250245
Methionine	0.701277	1	64092	91393.3	0.110317	#DIV/0!	0.0260834	0.00161403
Mevalonate	0.865388	0.669312	391.876	303.087	0.264328	0.0731762	0.010326	0.000490318
N-Acetylglucosamine 1/6-phosphate	0.600157	0.831554	119234	165207	0.0247932	0.57276	0.0205706	0.00446629
N-Acetylglutamate	0.970619	1.31694	5826.4	7905.29	0.902285	0.0923337	0.00734614	0.0382211
N-Acetylornithine	0.817586	1.17003	901.722	1290.44	0.662861	0.429527	0.0387654	0.0983955
NAD+	0.80784	1	530060	656145	0.553496	#DIV/0!	0.00921234	0.0650073
NADH	1.60767	1	166677	103676	0.178572	#DIV/0!	0.0346367	0.00924177
NADP+	1.12719	316.701	64486.9	1.81185e+07	0.585885	0.422266	0.0218704	0.0165591
N-Carbamoyl-L-aspartate	0.743758	0.813232	4506.76	4927.73	0.298289	0.425107	0.0215758	0.0298305
Nicotinate	0.976587	0.791394	233.189	188.969	0.659779	0.11864	0.0010826	0.00140838
Octulose 8/1P	0.892544	0.485435	43397.4	23602.9	0.393179	0.11168	0.00905564	0.00519817
Ornithine	0.569731	0.750958	2885.53	3803.4	0.301097	0.12441	0.0595617	0.0836746
Orotate	0.717358	0.940752	6.20492	8.13722	0.649138	0.665938	0.107634	0.228155
Phenylalanine	0.806024	0.678747	24949.7	21009.9	0.151306	0.155865	0.012018	0.00287353
Phenyllactic acid	1.06744	0.865708	1545.49	1253.41	0.308364	0.29773	0.0017644	0.00128524
Phenylpyruvate	1.07152	0.794828	1439.24	1067.6	0.801826	0.200734	0.0447914	0.0123202
Pyroglutamic acid	0.896439	0.844693	416.267	392.239	0.716941	0.135978	0.00243031	0.0558959
Pyruvate	1.72026	0.821054	11805	5634.32	0.477953	0.174017	0.131871	0.238175
Ribose phosphate	0.86784	0.764209	5368.08	4727.06	0.165758	0.188312	0.00227937	0.00394757
S-Adenosyl-L-methioninamine	0.466063	0.755648	972.052	1576.03	0.218216	0.241007	0.0369174	0.0826891
Salicylate	1.00503	0.922307	257.098	235.936	0.886399	0.54088	0.000520353	0.000571705
Sedoheptoluse bisphosphate	0.895919	4701.01	7217.66	3.78721e+07	0.248	0.380853	0.00528584	0.000486457
sn-Glycerol 3-phosphate	0.774968	0.91366	5608.27	6611.95	0.352436	0.311544	0.00155214	0.0333811
S-Ribosyl-L-homocysteine	0.788342	1	11657.2	14787	0.474054	#DIV/0!	0.0430836	0.0401659
Succinate/Methylmalonate	1.56273	1.18456	34377.4	26058.1	0.0804913	0.380457	0.011992	0.000457946
Thymine	0.844294	0.912938	281.572	304.465	0.571707	0.554545	0.0129833	0.0466249
Trehalose/Sucrose	0.937245	0.929709	203.686	202.048	0.612617	0.502018	0.000468078	0.0109213
tricarballylic acid	0.944113	0.836696	13.8942	12.3133	0.942833	0.154741	0.0815797	0.297332
Tryptophan	0.640869	0.555515	20372.3	17659	0.0640464	0.12376	0.0285565	0.00298672
Tyrosine	0.784441	3.18839	281095	1.14252e+06	0.0804287	0.309767	0.00854286	0.00263249
UDP-glucose	0.912024	204.753	238779	5.36069e+07	0.727846	0.179865	0.0161475	0.0377102
UDP-glucuronate	0.227911	79.6895	311.914	109062	0.0431537	0.367484	0.371721	0.0080893
UDP-N-acetylglucosamine	0.682908	0.0650778	1.20104e+07	1.14453e+06	0.193571	0.42265	0.0234984	0.0261531
UMP	0.586254	1	69357.8	118307	0.046841	#DIV/0!	0.0248965	0.0117476
Uracil	0.734028	5.91949	22038.1	177724	0.186873	0.0659225	0.031428	0.00887564
Uridine	0.779841	2.43829	6596.3	20624.3	0.152502	0.501708	0.0122729	0.00787803
Valine/betaine	0.875013	0.209564	13866.2	3320.93	0.552811	0.0656455	0.0346226	0.00702936
Xanthine	1.042	2.94756	15965.9	45163.7	0.91595	0.476054	0.0622173	0.0594673
Xanthosine	0.540681	0.981703	2451.34	4450.84	0.0154351	0.905511	0.0231111	0.00222703
xylose	0.883003	1.01487	279.468	321.203	0.557602	0.890645	0.0205734	0.0167682

## Sheet: PLSDA
Group	Sample #	Uracil	Succinate/Methylmalonate	Homoserine/Threonine	Thymine	Leucine/Isoleucine	Hypoxanthine	Salicylate	Acetylphosphate	Histidinol	Lysine	Mevalonate	Methionine	xylose	Guanine	Xanthine	Histidine	Indole-3-carboxylate	2-Aminoadipate	Phenylpyruvate	Phenylalanine	Phenyllactic acid	D-Glyceraldehdye 3-phosphate	Aconitate	Citrulline	2-Isopropylmalate	Tyrosine	3-Phosphoglycerate	Tryptophan	Deoxyribose phosphate	Ribose phosphate	Cystine	Uridine	6-Phospho-D-gluconolactone	Glucosamine phosphate	S-Ribosyl-L-homocysteine	Adenosine	Inosine	Guanosine	Xanthosine	Octulose 8/1P	CMP	UMP	AICAR	Fructose 1_6-bisphosphate	Trehalose/Sucrose	AMP/dGMP	IMP	Sedoheptoluse bisphosphate
Whole Cell 1495	W-5a	1.09762e+08	5.20505e+09	8.25202e+06	9.82767e+06	7.41121e+07	9.80345e+07	3.7624e+06	2.09412e+08	994446	1.99822e+06	1.52658e+08	4.35242e+06	2.91369e+08	2.63225e+07	305904	4.30582e+06	29188	1.00697e+07	1.42131e+07	1.52648e+08	2.80675e+08	1.624e+09	1.05913e+08	4.12873e+06	3.57235e+09	2.40211e+07	1.36663e+09	3.34849e+07	1.02097e+08	1.28606e+09	1.08245e+07	1.43506e+07	8.23762e+06	4.5701e+06	1.12933e+06	1.78989e+07	9.60903e+07	2.21267e+07	1.43802e+07	7.8335e+06	5.38647e+06	8.13296e+06	4.73691e+07	2.46463e+10	5.94018e+06	2.44834e+07	1.27453e+06	1.02976e+09
Whole Cell 1495	W-5b	1.45978e+08	5.23159e+09	1.13286e+07	1.17483e+07	1.23012e+08	1.10102e+08	3.76472e+06	1.92001e+08	1.65502e+06	2.92178e+06	1.47418e+08	7.02302e+06	4.79693e+08	2.79884e+07	643048	4.85839e+06	11457.2	1.82783e+07	3.20653e+07	2.23041e+08	3.08688e+08	1.8081e+09	7.14699e+07	6.52492e+06	5.22694e+09	3.18051e+07	1.18327e+09	4.56988e+07	1.11735e+08	1.50261e+09	1.08051e+07	1.79259e+07	1.07046e+07	6.96349e+06	751843	2.05299e+07	1.12198e+08	2.32626e+07	2.04814e+07	1.0003e+07	5.11315e+06	4.70723e+06	4.60766e+07	3.17326e+10	6.16631e+06	1.86539e+07	1.15825e+06	1.32793e+09
Whole Cell 1495	W-5c	2.05535e+08	3.66071e+09	1.17364e+07	1.45862e+07	1.27631e+08	1.18914e+08	3.51218e+06	2.05176e+08	3.48983e+06	3.39224e+06	2.01024e+08	7.85216e+06	4.5783e+08	2.97027e+07	840999	5.02381e+06	11656.5	1.56967e+07	2.47061e+07	2.09682e+08	3.24462e+08	1.96137e+09	2.21006e+08	7.42483e+06	5.5176e+09	3.26321e+07	1.2692e+09	6.14559e+07	1.28586e+08	1.47419e+09	2.09565e+07	2.12604e+07	5.95488e+06	8.06182e+06	1.61599e+06	2.71175e+07	1.21077e+08	5.3586e+07	2.50404e+07	1.09355e+07	6.94973e+06	7.96716e+06	5.83022e+07	3.09504e+10	5.72212e+06	2.10593e+07	1.08139e+06	1.18038e+09
Whole Cell 1496	W-6a	2.10542e+08	3.13547e+09	1.18862e+07	1.25818e+07	1.43366e+08	1.25215e+08	3.53291e+06	9.43429e+07	5.23243e+06	4.49186e+06	1.87721e+08	9.38254e+06	4.51508e+08	3.93203e+07	670518	6.50147e+06	15940	1.58534e+07	2.169e+07	2.46232e+08	2.94555e+08	1.99632e+09	1.72755e+08	8.48707e+06	6.61545e+09	3.96837e+07	1.57062e+09	7.3798e+07	1.408e+08	1.4593e+09	1.79759e+07	2.53822e+07	1.09039e+07	1.23565e+07	1.2154e+06	2.57468e+07	1.24089e+08	7.41217e+07	3.56455e+07	9.40668e+06	8.20281e+06	1.21202e+07	6.85955e+07	3.24828e+10	5.73525e+06	2.31078e+07	1.23005e+06	1.3452e+09
Whole Cell 1496	W-6b	1.74539e+08	2.94967e+09	9.17017e+06	9.80679e+06	1.23663e+08	1.07009e+08	3.62322e+06	2.0623e+08	3.09713e+06	3.62288e+06	2.0146e+08	8.41684e+06	3.65604e+08	3.20633e+07	762315	5.78298e+06	4486.69	1.18098e+07	2.65459e+07	2.17771e+08	2.966e+08	2.11824e+09	1.76724e+08	6.96347e+06	7.34374e+09	3.37286e+07	1.2346e+09	6.59099e+07	1.25012e+08	1.63609e+09	1.29521e+07	1.88342e+07	6.12052e+06	1.21487e+07	1.13259e+06	2.49141e+07	1.19985e+08	6.00623e+07	3.47613e+07	1.21006e+07	7.19719e+06	9.45922e+06	6.36577e+07	3.1937e+10	5.61835e+06	1.76679e+07	944992	1.34561e+09
Whole Cell 1496	W-6c	2.43335e+08	2.93581e+09	1.24362e+07	2.04427e+07	1.38254e+08	1.00526e+08	3.82793e+06	1.41904e+08	4.37084e+06	3.63916e+06	1.89865e+08	9.61861e+06	5.74605e+08	3.61656e+07	284972	4.63846e+06	14148.9	1.872e+07	1.80109e+07	2.62242e+08	2.64932e+08	1.94369e+09	2.87377e+08	1.46838e+07	4.35393e+09	3.93537e+07	3.96597e+09	7.97435e+07	1.49245e+08	1.81664e+09	3.63711e+07	2.44346e+07	6.18785e+06	1.17807e+07	2.0881e+06	2.72374e+07	1.01844e+08	6.63297e+07	4.0383e+07	1.07286e+07	1.04305e+07	1.39126e+07	7.74436e+07	3.01977e+10	7.66874e+06	3.29854e+07	2.98031e+06	1.25828e+09
Supernatant 1495	S-5a	7458.93	125816	3418.71	34111	6768.21	1074.62	14449.4	2849.16	2012.81	0	375816	0	1597645	1809.34	0	8.47956	1492.1	139866	14942.2	7730.76	195927	54202	255734	6464.08	2.36124e+06	70.514	363274	2126.6	13906.4	252547	0	16.0096	285.06	1546.96	0	2168.3	167.538	96.2977	8356.75	99.0475	0	0	16.6503	1.17415e+07	24813.6	0	0	455785
Supernatant 1495	S-5b	9696.22	155154	4068.32	51839.5	8365.28	4428.6	16808.8	1987.37	1211.78	0	463741	0	1487852	3451.24	21.4869	13.4487	1445.52	156666	19926.3	8348.64	230491	48112.5	248424	6021.95	2806359	209.529	140603	2714.72	17603.2	300219	0	1604.27	168.681	1038.38	0	123.894	352.18	118.238	9953.94	383.869	0	0	7.20594	1349129	30059.6	0	0	33893.6
Supernatant 1495	S-5c	3775.61	129107	4797.7	42479	9871.43	5752	11680	1610.39	1432.73	0	439161	0	1.31175e+06	1245.63	90.624	13.75	1177.22	120055	14452.2	7382.68	164866	36697.1	191567	7250.8	2.18304e+06	34.648	57532.9	2062.15	15429.4	241347	0	6495.92	210.272	1185.7	0	137.3	471.801	90.7312	6125.78	180.071	0	0	40.1763	200410	32656.8	0	0	516.585
Supernatant 1496	S-6a	2335.23	126593	3703.13	46626.6	22337.7	4202.98	15048.6	1983.96	1429.57	0	574076	0	1.58097e+06	1599.3	38.0351	18.0783	1562.85	144919	20006.3	14828.8	222960	44122.4	225766	7464.46	2704145	71.3085	56412.6	3657.27	20040.8	310550	0	1863.35	218.847	1673.78	0	31.648	319.886	94.1941	8090.44	519.008	0	0	37.4063	52964.7	34951.6	0	0	60.7447
Supernatant 1496	S-6b	715.405	140340	4774.45	40740.5	18402.9	1817.54	14088.4	1970.06	976.454	0	565453	0	1.20642e+06	1415.14	0	19.125	1203.05	131907	17385.9	10436	200698	37242.7	200005	7861.4	2.40337e+06	0	51621.1	3162.24	19624.1	296732	0	1143.38	264.464	1036.39	0	39.0654	658.291	227.878	7936.05	546.001	0	0	30.6596	20217.8	30675.7	0	0	43.5297
Supernatant 1496	S-6c	485.269	79253.6	2904.22	53310	35003.4	757.47	17418.2	2868.48	1106.5	0	770966	0	1545441	1275.67	0	10.7724	1728.92	170226	24659.8	9301.98	259348	52287.4	318567	8527.97	3.48494e+06	27.3907	59534.9	5607.65	23238.1	431849	0	321.92	345.025	1492.29	0	12.1283	264.353	94.9719	8865.43	300.752	0	0	35.0338	11954.8	28520.5	0	0	0
[truncated: 37 more columns]
